# Supplementary material for: Plasticity of Daily Behavioral Rhythms in Foragers and Nurses of the Ant Camponotus rufipes: Influence of Social Context and Feeding Times
Source: PLoS One. 2017 Jan 18;12(1):e0169244. doi: 10.1371/journal.pone.0169244 (PMC5242425; doi:10.1371/journal.pone.0169244)
Supplement: S1 Table — (XLSX) [file pone.0169244.s002.xlsx]

## Sheet: Table 1
		Period (h)	Total Activity (beam crosses/day)	Nightactivity (%)
Forager LD	#1	23.8333	2103	58.16
	#2	23.3333	2728	67.71
	#3	24	4356	47.22
	#4	23.6667	3562	63.9
	#5	24	1915	93.52
	#6	30.3333	1624	77.46
	#7	23.5	1804	47.28
	#8	23.8333	1470	80.88
	#9	23.1667	1277	97.73
	#10	24.1667	171	80.12
	#11	23.1667	506	73.72
	#12	24	2531	62.78
	#13	23.8333	2336	60.15
	#14	24.8333	798	86.09
	#15	23.6667	634	68.93
	#16	24	734	64.58
	#17	23.8333	553	80.65
	#18	25.6667	315	72.06
	#19	ns	1247	60.95
	#20	24.5	2607	74.15
	#21	ns	1682	76.87
	#22	24	647	66.46
	#23	24.1667	1908	88.57
	#24	24.3333	2320	75.34
	#25	24.8333	1052	89.16
	#26	24.1667	4890	42.13
	#27	23.8333	1737	48.53
	#28	ns	2807	69.86
	#29	23.8333	3772	69.7
	#30	27.5	1289	19.86
	#31	24	1303	92.4
	#32	24.3333	3664	61.41
	#33	24	2470	62.31
	#34	23.8333	2432	56.04
	#35	22.3333	3137	64.9
	#36	24.3333	3125	73.47
	#37	24.6667	1586	81.34
	#38	23.6667	3564	59.62
	#39	23.6667	2038	78.31
	#40	23.6667	2467	51.68
	#41	24	2410	76.6
	#42	23.5	2367	66.54
	#43	24.1667	2468	73.99
	#44	23.8333	2624	71.38
	#45	23.6667	4090	69.27
	#46	24.1667	877	51.88
	#47	24	1586	44.89
	#48	23.3333	714	75.35
	#49	24.5	858	58.51
	#50	24.3333	1700	70.41
	#51	ns	414	56.52
	#52	24.1667	822	74.57
	#53	24	1332	69.14
	#54	23.8333	460	72.17
	#55	25	563	80.82
	#56	ns	702	71.37
	#57	23.5	1869	75.17
	#58	ns	1413	41.68
	#59	23.6667	1039	94.03
	#60	27.6667	399	64.91
	#61	24	1261	31.96
	#62	24	2414	66.49
	#63	22.8333	4798	50.85
	#64	23.8333	1318	79.14
	#65	23.6667	4786	58.98
	#66	23	3239	61.56
	#67	23.8333	1566	87.36
	#68	23.5	4754	56.29
	#69	23.3333	649	88.44
	#70	24	3316	67.46
	#71	23.6667	2561	81.73
	#72	24	2887	67.23
	#73	23.5	2601	60.21
	#74	23.6667	2830	70.07
	#75	24.1667	4728	57.93
	#76	23.8333	1180	82.71
	#77	23.6667	3075	63.25
	#78	23.8333	1329	78.03
Forager LD+6h	#1	23.8333	2258	85.39
	#2	22.3333	5195	55.19
	#3	24.1667	6277	50.87
	#4	23	3155	52.74
	#5	23.5	2885	75.74
	#6	23.6667	3541	67.21
	#7	24.3333	384	73.18
	#8	24.6667	3787	49.83
	#9	30.3333	2693	79.24
	#10	23.6667	2148	74.16
	#11	23.6667	1644	90.94
	#12	24.3333	4690	60.96
	#13	23.6667	995	57.69
	#14	24.6667	415	81.93
	#15	24.6667	611	92.14
	#16	24.1667	519	79.38
	#17	23.3333	3872	64.23
	#18	24.3333	2897	72.32
	#19	24.6667	798	76.44
	#20	24	3916	75.69
	#21	24	3016	86.77
	#22	24.1667	2235	69.04
	#23	24	2287	71.32
	#24	23.6667	6022	48.56
	#25	28.1667	2221	73.62
	#26	23.6667	886	98.42
	#27	24.6667	2855	60.42
	#28	23.6667	3412	66.56
	#29	23.8333	2117	71.33
	#30	25.3333	4277	51.77
	#31	24	4256	69.6
	#32	23.8333	1739	77.52
	#33	24.1667	1577	82.56
	#34	24.8333	4032	73.34
	#35	24.1667	3836	67.88
	#36	24.3333	2854	54.66
	#37	23.3333	3116	84.56
	#38	25.3333	1129	82.46
	#39	24.3333	1889	75.12
	#40	24.1667	979	60.47
	#41	24.3333	865	33.53
	#42	ns	2372	69.9
	#43	24.5	327	72.17
	#44	24.1667	1874	84.95
	#45	23.8333	420	72.86
	#46	25.5	261	93.87
	#47	31.5	452	63.72
	#48	25	305	75.08
	#49	24.6667	960	65.83
	#50	23.8333	1402	87.73
	#51	30.1667	680	65
	#52	24.1667	5443	61.31
	#53	23.5	5075	62.17
	#54	24.1667	2350	81.62
	#55	23.6667	3241	53.5
	#56	23.8333	1253	83.24
	#57	23.5	7133	44.37
	#58	26.6667	2820	86.63
	#59	30.1667	7198	39.8
	#60	20.6667	5572	51.27
	#61	23.8333	2166	71.1
Forager DD	#1	21	838
	#2	25.8333	4090
	#3	ns	496
	#4	26.3333	4703
	#5	22.6667	1253
	#6	30	7546
	#7	21	7157
	#8	22.5	2986
	#9	22.1667	1607
	#10	22.3333	6659
	#11	27.1667	5536
	#12	24	6792
	#13	ns	3433
	#14	23	2785
	#15	27	5424
	#16	22.3333	2941
	#17	28	4932
	#18	22	2556
	#19	22	1310
	#20	22	2131
	#21	21.8333	3839
	#22	28	359
	#23	25.6667	5759
	#24	27.1667	481
	#25	ns	184
	#26	26	990
	#27	21.3333	2315
	#28	20.8333	7952
	#29	22.3333	4179
	#30	21	6752
	#31	22.6667	2401
	#32	21	2909
	#33	22.8333	7472
	#34	20.8333	1532
	#35	22.5	1415
	#36	23	3133
	#37	25	1059
	#38	22.8333	8217
	#39	19.5	6611
	#40	22.8333	5525
	#41	22.6667	1798
	#42	22	812
	#43	18.8333	1856
	#44	19.1667	836
	#45	22.1667	1043
	#46	18.1667	4153
	#47	ns	599
	#48	22	901
	#49	ns	205
Nurse LD	#1	23.8333	2814	30.67
	#2	24.6667	1908	33.33
	#3	24	1420	73.31
	#4	24	1186	74.28
	#5	23.8333	3257	53.76
	#6	26	3542	58.72
	#7	23.3333	1758	35.61
	#8	24.6667	2543	85.14
	#9	24	1372	84.84
	#10	19.6667	3079	52.19
	#11	25	1688	63.45
	#12	24.1667	1154	83.19
	#13	24	5595	61.5
	#14	23.6667	1994	68.2
	#15	23.8333	2546	78.04
	#16	24.1667	6476	56.92
	#17	24	1588	49.87
	#18	24	2401	74.76
	#19	23.3333	3048	59.78
	#20	24	2434	84.72
	#21	24	4479	58.85
	#22	24	4687	69.08
	#23	24	5013	56.77
	#24	24	3525	67.63
	#25	ns	2594	34.85
	#26	23.8333	3138	63.38
	#27	24.5	5283	54.42
	#28	24	4657	56.75
	#29	24.1667	3878	77.64
	#30	24	2121	64.03
	#31	23.6667	3183	59.66
	#32	23.6667	6659	66.8
	#33	23.8333	2512	71.06
	#34	24.3333	900	87.89
	#35	24	1819	60.31
	#36	23.8333	1243	80.37
	#37	23.8333	4113	57.48
	#38	23.6667	1864	69.37
	#39	24.1667	1963	78.66
	#40	24.3333	1974	87.74
	#41	24.3333	853	56.27
	#42	24.8333	4915	72.72
	#43	23.6667	2314	69.27
	#44	24.1667	2453	63.15
	#45	24.1667	3082	64.89
	#46	24.1667	937	67.88
Nurse LD+6h	#1	24.6667	2547	26.97
	#2	18.1667	840	55.95
	#3	24.1667	2817	76.36
	#4	24.1667	3050	92.39
	#5	28.5	3630	85.54
	#6	24.3333	1005	73.23
	#7	23.6667	3782	83.71
	#8	ns	983	50.46
	#9	24.6667	1526	78.24
	#10	23.8333	3439	75.31
	#11	24.3333	2232	79.7
	#12	24.1667	3122	81.71
	#13	23.8333	6089	84.92
	#14	23.6667	5453	49.46
	#15	23.8333	3807	67.77
	#16	24	1896	88.77
	#17	24	2225	74.25
	#18	24	3815	63.04
	#19	22.3333	4165	64.92
	#20	23.5	4829	66.39
	#21	24	4057	87.28
	#22	24.6667	1519	87.89
	#23	19.1667	5963	53.3
	#24	23.6667	7280	56.57
	#25	29.3333	5910	52.93
	#26	23.8333	2385	74.51
	#27	23.8333	2482	80.18
	#28	23.8333	2478	71.99
	#29	23.8333	5029	72.82
	#30	24.1667	3352	83.98
	#31	24.3333	2602	58.46
	#32	24.1667	737	65.94
	#33	24.3333	2649	90.56
	#34	23.1667	5685	63.76
	#35	23.8333	2574	63.05
	#36	24	397	82.37
	#37	24	1041	77.71
Nurse DD	#1	22.1667	1917
	#2	30.3333	4911
	#3	26.1667	254
	#4	24.1667	7111
	#5	21.1667	768
	#6	ns	875
	#7	22.3333	5116
	#8	28.1667	5115
	#9	16.6667	10562
	#10	23	5310
	#11	21.5	2598
	#12	23.5	493
	#13	ns	4063
	#14	22	2565
	#15	27.5	6532
	#16	23.1667	2416
	#17	26.6667	7470
	#18	20	2670
	#19	22.5	796
	#20	24.5	2218

## Sheet: Fig 2
	Forager LD
		Locomotor activity (beam crosses/10 min)
	Time (min)	#1	#2	#3	#4	#5	#6	#7	#8	#9	#10	#11	#12	#13	#14	#15	#16	#17	#18	#19	#20	#21	#22	#23	#24	#25	#26	#27	#28	#29	#30	#31	#32	#33	#34	#35	#36	#37	#38	#39	#40	#41	#42	#43	#44	#45	#46	#47	#48
Day 1	00:00:00	17	16	1	38	27	5	3	6	0	8	3	12	4	8	9	3	7	9	8	3	29	7	18	24	0	34	6	22	0	23	5	18	4	19	9	31	1	0	22	6	17	17	16	5	26	3	3	5
	00:10:00	12	28	39	40	81	24	74	7	92	35	23	2	15	5	18	15	13	12	30	5	59	16	6	20	6	31	26	14	23	27	51	6	0	5	59	21	0	38	78	0	40	54	43	16	31	8	27	20
	00:20:00	14	21	30	39	38	15	68	17	20	25	7	26	16	2	19	18	8	15	11	0	18	8	6	17	8	23	34	9	2	22	17	14	14	18	14	32	36	16	19	7	39	23	44	30	41	4	22	11
	00:30:00	21	28	20	35	33	7	36	36	82	55	23	35	24	27	44	12	23	19	26	28	37	22	78	32	15	53	50	35	16	51	25	79	45	30	38	27	26	39	40	46	16	36	36	100	51	17	23	0
	00:40:00	10	25	24	26	26	0	21	20	40	27	0	26	7	0	0	25	0	2	17	28	49	22	2	5	14	45	38	11	19	10	10	24	34	21	20	16	40	23	14	9	30	29	26	22	26	0	11	4
	00:50:00	18	23	17	33	22	0	11	12	16	6	1	15	0	5	24	45	0	5	22	2	34	10	4	9	54	33	24	6	8	4	33	23	41	24	17	42	0	30	21	62	39	22	34	14	36	12	20	19
	01:00:00	7	30	28	31	33	0	6	101	0	6	20	9	14	0	3	23	0	11	13	11	25	6	11	13	1	49	27	0	0	7	25	14	30	19	16	29	0	8	31	20	14	21	33	7	24	2	16	6
	01:10:00	2	14	23	32	10	0	13	13	0	16	2	21	12	6	21	8	7	25	21	5	9	4	27	3	0	18	24	5	0	0	31	12	40	23	17	18	0	6	27	8	0	20	23	15	22	12	9	0
	01:20:00	154	27	10	39	25	0	8	23	10	21	8	10	7	0	13	5	0	7	4	11	10	10	0	2	0	14	22	39	5	47	18	18	30	22	9	18	0	6	0	19	31	6	24	12	32	3	1	25
	01:30:00	8	28	12	19	9	0	20	16	3	2	9	13	11	0	13	6	13	0	19	2	22	6	26	10	14	31	13	16	18	9	22	7	35	13	0	0	0	9	24	22	21	2	24	5	29	0	0	10
	01:40:00	8	26	19	26	8	0	10	18	25	2	0	8	1	8	9	3	0	8	4	8	8	4	9	31	6	0	26	20	27	73	27	25	33	24	9	0	0	9	12	6	22	39	25	5	22	6	10	16
	01:50:00	6	36	14	27	6	0	24	28	7	5	0	11	13	0	11	9	0	9	10	7	24	4	44	41	15	6	16	19	1	22	0	18	28	13	14	18	0	6	16	0	24	10	30	0	18	1	14	39
	02:00:00	0	24	26	28	6	8	9	18	0	0	0	2	16	0	3	12	0	4	4	0	0	4	16	123	6	26	9	27	16	22	0	23	44	12	11	21	0	6	30	12	43	17	26	0	31	6	0	0
	02:10:00	50	24	14	21	12	0	4	9	8	0	0	1	0	4	25	1	6	3	0	6	15	6	43	0	0	6	24	24	5	37	0	5	19	17	7	1	2	13	17	9	5	18	28	35	15	3	0	0
	02:20:00	0	23	17	36	22	0	7	12	0	0	0	30	1	3	5	73	0	4	0	6	16	2	2	14	0	0	47	29	0	38	0	20	11	6	3	40	1	12	0	19	18	11	18	9	28	3	4	5
	02:30:00	0	28	12	25	10	5	0	39	22	1	0	0	0	0	7	0	3	0	17	5	18	10	12	2	8	0	28	25	20	19	0	4	13	8	13	37	0	23	0	2	20	21	24	4	33	0	33	17
	02:40:00	14	37	14	34	5	0	4	7	11	5	0	50	26	0	8	21	0	0	7	4	9	7	2	0	4	0	20	23	16	7	2	5	58	12	7	23	0	15	0	0	12	7	24	2	28	0	10	0
	02:50:00	26	9	16	29	14	0	17	18	0	0	3	0	2	0	9	0	0	3	26	9	19	0	0	12	0	0	20	6	18	25	0	29	27	30	0	0	0	0	0	10	26	0	22	0	27	4	19	6
	03:00:00	13	10	16	37	11	9	15	21	57	1	3	32	0	0	13	9	0	3	17	0	18	16	0	0	5	12	14	0	32	32	0	9	31	19	0	0	6	0	0	11	29	2	25	0	25	0	10	0
	03:10:00	0	16	24	25	0	0	13	0	33	52	0	8	0	0	34	17	10	0	16	4	0	0	0	0	0	0	4	0	16	0	10	11	28	12	0	19	0	0	0	29	30	26	18	13	30	2	29	0
	03:20:00	0	22	14	30	4	0	0	14	25	28	0	12	28	0	14	0	0	2	0	16	9	2	10	14	9	17	17	0	0	38	0	23	28	21	36	26	0	17	13	0	9	16	17	0	30	0	2	4
	03:30:00	0	26	19	23	0	0	10	20	28	0	20	0	0	0	8	0	11	0	0	18	13	0	3	0	5	5	18	0	38	0	0	8	21	23	17	16	0	7	0	6	25	7	23	0	27	0	0	0
	03:40:00	20	22	17	22	17	0	29	14	16	3	3	37	11	0	3	1	0	3	0	6	6	7	1	4	0	58	9	0	18	12	0	46	42	7	0	0	0	0	0	2	24	0	21	0	35	0	0	6
	03:50:00	23	26	21	25	0	0	11	29	23	0	0	19	0	0	21	6	0	0	0	0	7	6	2	0	0	2	24	0	2	25	2	0	13	21	0	18	0	8	0	0	22	0	19	0	25	0	0	1
	04:00:00	20	20	12	6	12	0	10	6	0	1	0	4	5	6	8	3	0	0	8	17	17	3	3	3	0	0	13	3	0	21	0	15	26	14	0	19	0	6	0	0	36	23	42	0	25	0	1	7
	04:10:00	7	20	20	30	0	5	7	0	0	0	0	6	2	0	7	3	0	0	0	0	4	1	6	24	6	11	29	0	12	24	0	20	30	9	0	19	0	2	0	0	18	30	23	0	23	0	0	0
	04:20:00	0	24	16	30	11	0	35	14	0	2	0	18	8	0	5	0	0	2	6	1	3	6	11	0	1	22	13	0	48	0	0	14	10	5	0	21	0	3	0	1	38	30	19	0	30	0	5	0
	04:30:00	1	11	19	32	20	0	11	24	0	0	0	17	1	0	5	0	0	1	0	2	11	1	1	0	2	28	29	0	21	23	0	0	9	2	6	6	0	6	0	6	28	14	18	0	28	0	32	0
	04:40:00	72	14	19	32	20	0	12	18	0	0	0	5	0	0	4	0	0	1	0	9	9	2	32	0	0	90	0	0	3	44	0	0	0	15	16	8	0	15	0	0	15	22	60	5	44	0	0	0
	04:50:00	27	21	14	16	22	0	9	23	0	0	11	3	0	0	0	3	0	10	0	15	21	4	13	3	0	42	10	0	12	50	0	1	0	13	2	39	0	14	0	8	10	10	55	4	30	0	40	0
	05:00:00	18	17	47	25	3	0	6	11	7	0	14	0	0	0	0	0	0	4	0	2	10	4	0	0	0	101	13	0	9	5	0	12	0	15	11	8	0	21	0	3	11	3	4	0	26	7	77	7
	05:10:00	9	23	16	18	11	0	17	21	0	0	11	15	0	0	7	0	62	3	0	5	13	7	3	52	0	287	16	10	20	5	0	25	0	11	0	51	0	12	0	1	10	6	0	0	42	0	0	0
	05:20:00	0	25	9	4	22	0	4	27	0	0	14	0	13	4	0	0	0	0	0	0	0	8	3	4	0	29	36	0	21	26	0	17	26	21	0	33	0	11	0	0	21	14	0	16	27	0	34	0
	05:30:00	0	24	18	2	25	0	0	4	0	0	18	7	9	0	0	0	0	4	0	0	0	1	0	0	2	0	16	0	6	0	0	34	51	18	11	35	0	13	0	0	15	0	0	53	31	0	0	0
	05:40:00	0	18	22	0	26	0	0	10	14	0	0	0	2	0	16	0	0	6	0	1	0	0	4	0	3	0	7	0	0	13	128	14	28	18	9	2	0	12	0	0	19	0	0	51	19	0	0	13
	05:50:00	0	19	29	0	23	0	0	13	31	0	0	10	3	0	8	0	2	74	0	0	8	0	34	2	0	1	3	0	0	12	11	5	20	17	20	0	0	0	0	0	11	0	0	0	22	0	0	0
	06:00:00	33	23	49	0	0	0	0	12	13	0	8	16	0	0	0	2	1	13	8	0	12	9	2	0	0	3	15	0	27	5	12	12	22	16	59	0	0	0	0	4	12	23	0	0	33	0	0	0
	06:10:00	0	20	13	0	0	0	0	0	33	3	13	9	0	0	4	55	0	0	0	9	0	2	7	10	2	0	10	0	39	29	34	44	0	27	0	15	0	0	0	0	2	22	0	0	43	0	7	0
	06:20:00	0	21	10	0	0	0	0	0	8	0	0	4	2	0	7	0	0	5	10	7	0	5	3	0	0	7	0	5	9	17	18	20	0	15	0	27	0	7	10	5	23	0	0	0	28	0	24	25
	06:30:00	0	27	4	4	14	0	14	16	16	0	0	9	0	0	8	6	0	3	1	0	0	72	3	0	0	26	7	0	7	17	45	25	0	30	24	13	0	15	11	0	23	7	0	28	28	1	20	1
	06:40:00	0	22	17	8	25	0	7	11	62	0	0	0	0	3	0	0	0	0	2	0	0	2	0	1	6	60	6	0	0	11	32	3	5	20	7	13	0	2	0	0	17	0	34	62	32	0	0	78
	06:50:00	0	31	9	0	27	0	0	17	54	0	8	0	0	0	3	10	2	0	0	0	11	4	8	0	5	101	22	0	18	32	0	5	0	6	8	1	0	4	0	0	11	0	0	0	36	0	0	158
	07:00:00	0	20	19	61	23	0	0	7	37	0	0	0	0	0	16	15	5	0	0	0	0	5	0	7	0	20	7	0	19	24	0	4	16	13	2	14	0	4	0	6	15	31	0	104	0	3	0	137
	07:10:00	0	25	14	2	6	0	0	0	19	0	5	0	0	0	27	0	0	0	0	10	0	0	36	0	1	0	17	0	10	0	0	7	17	23	50	0	0	4	0	5	9	7	30	0	6	6	0	0
	07:20:00	0	3	10	0	24	0	0	0	0	0	5	7	0	0	1	0	0	0	0	7	0	52	2	8	1	48	0	0	8	25	24	13	0	21	0	0	0	5	0	0	0	0	0	0	0	4	0	0
	07:30:00	0	6	20	0	16	0	0	0	43	0	3	54	0	0	86	5	5	0	0	6	0	1	0	0	1	21	0	0	23	38	54	23	0	47	0	17	0	5	23	0	42	9	0	0	68	2	0	0
	07:40:00	0	0	16	0	20	0	0	0	15	0	89	15	0	0	53	3	0	0	15	3	0	2	60	15	7	51	6	0	18	2	25	16	0	26	0	22	0	12	0	0	12	1	0	0	0	0	0	0
	07:50:00	0	8	16	0	16	0	0	0	11	0	99	3	0	0	16	0	0	0	5	0	28	0	0	4	0	0	10	0	11	3	23	17	4	30	0	6	0	5	0	5	7	0	0	0	0	0	16	0
	08:00:00	0	0	16	0	0	0	0	7	1	7	0	13	0	0	0	0	0	11	0	0	0	0	10	0	0	2	5	7	0	14	9	6	18	5	5	1	0	0	0	4	0	0	0	0	0	0	0	0
	08:10:00	0	26	15	2	5	0	11	22	43	0	0	15	0	0	0	11	0	0	0	0	0	0	2	0	0	3	2	0	0	6	0	6	17	16	0	11	0	5	0	0	74	0	0	0	0	0	51	33
	08:20:00	0	0	17	0	0	0	0	47	29	0	0	4	0	0	6	1	0	0	0	0	0	3	17	0	0	8	3	0	0	12	29	8	0	24	0	8	0	1	0	0	0	6	0	0	46	0	13	0
	08:30:00	0	9	29	38	0	0	8	9	0	0	0	0	0	0	4	0	64	0	0	0	0	16	3	0	0	36	38	0	10	11	45	4	14	14	0	17	0	5	0	6	31	0	0	0	0	0	14	0
	08:40:00	0	0	14	3	0	0	19	7	0	0	0	0	12	0	8	1	127	0	0	0	0	0	7	5	0	0	42	0	2	12	5	0	7	9	0	6	0	17	0	0	22	0	0	0	0	0	3	0
	08:50:00	0	0	13	80	0	0	1	0	10	0	20	4	0	0	13	1	0	0	0	5	0	2	0	0	0	0	8	0	0	23	0	46	0	14	0	4	0	34	0	0	20	0	0	0	0	0	1	0
	09:00:00	0	0	12	0	0	0	0	0	0	0	0	3	0	0	1	6	0	0	10	0	0	0	28	16	0	0	1	0	15	19	0	21	0	16	22	4	0	5	0	13	9	0	0	104	80	0	32	2
	09:10:00	0	0	17	14	0	0	0	0	4	0	0	0	0	0	0	0	0	0	0	0	0	6	11	11	0	0	3	0	15	7	0	33	0	22	13	20	0	7	0	0	12	0	0	3	2	0	6	11
	09:20:00	0	0	21	3	7	0	0	0	22	15	0	0	1	3	3	0	0	9	0	0	0	0	0	0	0	19	0	0	6	11	0	18	0	19	0	23	0	0	0	0	3	0	0	20	0	0	19	0
	09:30:00	0	0	16	13	0	0	0	13	24	0	0	10	0	0	0	1	0	0	0	0	5	0	0	7	0	34	16	9	0	16	0	12	15	10	0	2	4	0	0	0	0	0	0	0	0	0	17	0
	09:40:00	0	0	12	43	0	0	0	27	23	0	0	1	9	0	6	0	0	0	0	0	0	7	8	0	0	0	3	0	0	12	0	0	8	14	0	68	0	0	0	17	0	0	0	0	0	0	5	0
	09:50:00	0	0	10	4	0	0	0	12	9	0	0	14	2	0	4	9	0	0	20	0	0	0	8	5	0	0	4	0	11	19	12	30	39	17	0	50	0	0	0	0	3	0	0	5	0	75	9	0
	10:00:00	139	0	18	53	0	0	0	6	0	0	0	25	0	0	0	12	43	0	4	0	8	3	6	0	0	0	7	0	7	19	4	16	1	17	0	0	0	0	0	0	24	0	0	0	0	3	0	0
	10:10:00	41	0	24	21	0	0	13	0	5	18	0	0	0	0	10	0	0	6	0	0	3	2	8	9	0	0	50	2	1	1	28	27	0	14	0	4	6	0	0	14	16	0	0	42	0	1	0	6
	10:20:00	0	0	13	0	0	15	18	0	0	0	54	7	10	0	2	0	0	0	0	6	0	11	15	5	0	172	4	0	0	26	0	10	0	14	0	23	0	9	0	0	24	0	0	1	17	7	16	0
	10:30:00	0	0	10	0	0	0	0	0	0	0	0	0	0	0	3	0	0	0	7	0	0	4	24	4	0	514	0	0	4	0	18	33	8	24	0	19	0	12	0	0	12	0	0	15	0	22	8	0
	10:40:00	0	0	12	8	0	0	0	0	0	0	1	0	0	0	9	25	3	0	0	0	0	0	0	11	0	67	12	0	3	30	0	20	13	25	0	3	0	26	0	7	1	0	0	0	0	0	0	32
	10:50:00	0	0	14	0	0	0	12	3	16	0	0	7	0	0	0	38	11	0	0	0	0	0	20	1	0	0	0	0	0	19	0	0	0	19	0	0	0	6	0	0	0	0	7	0	2	0	6	15
	11:00:00	0	0	16	0	0	0	22	17	0	0	0	0	0	0	0	52	0	0	5	3	0	1	8	0	0	0	52	1	0	18	0	16	7	11	0	3	0	0	0	0	10	0	2	19	0	0	0	62
	11:10:00	0	0	9	0	0	0	0	8	0	0	9	0	84	0	11	10	0	0	0	0	0	0	0	2	0	0	22	0	0	20	0	49	22	33	0	7	0	0	0	5	26	0	6	0	0	1	0	20
	11:20:00	0	0	29	0	0	0	0	14	0	0	0	0	31	0	0	9	0	0	0	0	0	0	8	0	0	7	8	0	0	17	0	10	8	31	0	14	0	0	0	0	15	0	13	22	0	24	0	8
	11:30:00	0	0	25	7	0	0	0	0	0	0	0	3	0	0	3	0	5	0	0	0	0	8	17	0	0	0	12	0	10	25	0	13	0	21	0	0	0	0	0	0	20	0	0	44	0	87	0	4
	11:40:00	0	0	17	56	0	0	0	0	0	0	0	0	0	0	8	5	0	0	0	0	50	0	6	22	0	4	18	0	3	22	0	18	0	30	0	13	0	0	0	0	12	2	0	12	3	64	28	0
	11:50:00	0	0	17	0	0	0	12	0	0	0	0	0	0	0	1	0	0	0	8	0	5	0	0	0	0	6	0	0	1	33	0	5	0	6	0	8	0	0	0	14	12	0	0	5	0	0	0	14
	12:00:00	0	0	24	0	0	0	12	0	0	0	0	0	33	0	0	1	0	0	0	0	0	0	8	5	0	18	20	0	4	13	0	20	7	34	0	0	0	0	0	0	6	0	0	12	5	0	0	0
	12:10:00	0	0	28	11	0	0	14	8	0	4	13	0	1	3	11	24	0	14	0	22	29	11	27	34	4	22	19	24	19	0	0	31	28	13	15	45	0	27	20	15	25	42	0	12	46	4	1	8
	12:20:00	3	14	27	40	6	28	16	29	7	18	14	31	24	10	11	15	11	15	0	23	33	13	31	29	23	81	36	24	15	6	12	29	11	25	19	20	11	19	6	14	32	29	14	7	32	2	31	10
	12:30:00	36	14	30	39	15	24	15	10	0	9	11	2	2	0	20	18	10	21	58	13	15	4	18	20	3	41	16	28	13	48	47	10	23	20	8	25	28	29	8	1	11	20	30	13	25	18	24	9
	12:40:00	18	25	34	25	10	17	31	18	18	7	3	3	7	3	16	9	6	9	44	15	30	11	23	10	8	26	17	15	25	18	40	12	17	21	12	33	3	4	9	5	18	25	48	17	26	26	17	8
	12:50:00	12	29	22	32	6	9	22	19	24	9	6	2	6	4	9	0	6	11	3	16	24	0	37	27	7	35	10	32	9	19	47	26	13	28	16	32	3	10	18	4	26	44	33	2	30	9	13	11
	13:00:00	12	23	29	25	25	16	14	23	24	0	7	0	4	2	19	9	17	13	2	26	18	8	21	22	13	23	20	18	24	24	14	16	4	9	12	33	2	6	16	6	34	7	14	15	33	10	11	1
	13:10:00	10	28	32	34	21	12	24	19	17	8	11	1	7	1	10	0	5	8	7	19	24	13	8	19	9	35	34	20	42	16	42	32	25	11	17	61	7	24	9	15	10	37	25	12	34	7	16	0
	13:20:00	5	12	35	30	5	7	10	21	25	4	6	18	5	6	9	22	5	2	32	17	35	8	18	18	8	32	15	16	36	26	44	30	16	18	6	46	0	5	13	16	16	0	18	26	27	11	4	7
	13:30:00	16	25	29	31	19	11	16	42	29	11	22	0	0	4	22	1	26	2	20	8	22	10	16	10	7	57	19	9	39	12	26	10	24	21	12	38	3	14	28	9	16	7	29	13	30	2	10	1
	13:40:00	16	20	30	32	41	3	14	19	25	10	4	0	4	6	2	16	9	9	3	18	27	0	3	29	0	13	21	15	40	29	49	17	25	22	2	32	10	21	5	19	19	25	8	13	29	17	14	0
	13:50:00	9	27	26	35	8	8	21	17	11	11	1	0	14	4	17	4	10	7	7	4	27	15	10	22	13	7	22	24	32	12	24	12	11	28	18	7	0	23	15	1	18	9	12	4	41	19	18	11
	14:00:00	9	19	26	38	4	6	21	13	0	5	19	0	9	14	1	3	12	8	4	10	26	0	12	31	2	44	68	25	15	0	0	11	24	31	15	29	8	16	4	36	43	5	5	8	31	5	23	14
	14:10:00	8	34	31	47	15	12	11	18	0	0	4	3	22	4	9	0	21	4	4	11	17	4	28	35	0	35	9	21	15	0	13	17	19	21	5	28	2	5	0	7	26	8	15	13	28	5	18	5
	14:20:00	21	32	28	37	20	9	19	18	15	0	3	0	3	5	4	19	25	1	19	13	21	2	19	25	0	87	15	23	23	0	15	6	30	22	21	30	17	13	14	32	24	10	14	5	37	5	14	2
	14:30:00	8	27	22	29	16	23	19	21	0	7	0	0	20	8	13	6	0	8	17	16	20	17	12	32	26	0	29	23	22	22	18	23	83	24	4	24	2	21	0	3	30	1	23	9	19	12	9	3
	14:40:00	15	21	27	30	19	7	16	34	0	8	1	4	13	14	10	21	2	3	12	24	20	0	19	35	7	41	3	12	23	0	17	12	48	22	1	31	7	11	1	57	21	34	11	8	32	1	17	4
	14:50:00	17	18	35	26	13	13	25	21	0	0	4	6	0	1	10	2	8	7	50	7	27	5	3	40	3	28	12	28	20	13	17	4	12	20	8	35	2	11	1	4	15	27	3	16	20	16	24	6
	15:00:00	6	21	24	18	18	7	24	18	0	1	0	0	3	0	11	5	18	3	10	9	26	3	5	36	12	8	16	30	14	10	16	8	27	21	10	24	0	15	11	9	21	11	15	10	34	15	24	0
	15:10:00	8	25	27	14	9	8	38	24	0	0	0	0	6	14	5	0	10	2	2	15	30	0	6	28	5	22	25	20	29	17	33	0	32	27	7	58	10	5	14	25	9	13	8	21	29	9	6	0
	15:20:00	18	27	29	24	19	5	26	21	0	0	0	0	6	4	12	0	5	5	4	20	18	0	10	28	12	15	2	17	26	8	38	0	19	23	1	21	13	11	24	7	15	15	8	10	36	3	0	8
	15:30:00	21	42	24	20	14	8	23	23	0	22	3	0	12	6	4	2	21	1	0	22	22	0	4	12	0	36	39	15	10	0	28	24	13	24	19	24	5	17	8	7	19	15	4	15	32	0	24	6
	15:40:00	15	16	27	21	11	10	38	2	10	22	0	8	10	1	8	3	8	0	7	11	25	7	9	36	3	173	15	18	31	15	20	16	26	27	28	38	0	2	15	9	24	23	8	26	42	11	19	3
	15:50:00	17	16	28	28	13	7	31	2	0	18	3	2	15	6	1	8	8	4	5	16	5	0	5	27	13	174	10	24	32	11	39	11	29	0	13	28	14	8	3	21	26	21	13	15	33	4	9	0
	16:00:00	7	17	16	23	2	3	39	3	0	10	4	0	4	16	18	5	5	5	1	23	27	7	0	34	13	39	30	25	23	9	25	12	26	16	21	21	2	15	20	12	54	33	26	1	30	0	13	3
	16:10:00	15	15	23	29	0	7	26	7	3	13	0	5	10	0	0	8	6	4	37	28	21	6	6	25	1	15	0	29	40	19	0	17	33	27	6	26	6	22	0	12	16	25	49	7	34	4	3	0
	16:20:00	16	20	30	21	14	10	29	2	0	15	2	0	9	4	5	4	14	3	6	20	25	5	15	29	3	15	11	18	37	13	0	42	31	7	13	13	14	11	0	6	13	18	18	2	10	4	2	2
	16:30:00	16	23	30	36	14	12	22	3	0	38	32	10	9	9	9	10	44	7	4	11	26	11	17	32	8	30	15	24	20	18	16	5	20	15	9	34	4	17	4	14	6	17	26	3	36	5	2	1
	16:40:00	8	17	29	21	9	6	29	13	0	2	7	7	18	3	1	5	12	2	1	11	31	8	16	38	0	27	11	31	30	7	15	0	19	12	22	15	7	13	11	17	21	7	24	6	34	2	30	7
	16:50:00	17	21	24	32	14	6	26	12	0	0	32	0	19	7	0	4	31	0	12	13	30	0	11	22	0	0	26	13	32	15	12	25	28	17	18	31	8	14	24	8	33	19	17	6	31	7	11	2
	17:00:00	20	25	31	38	2	20	35	11	0	0	6	0	10	4	0	9	6	4	0	9	29	0	14	30	3	51	14	25	37	17	3	25	18	19	20	22	2	13	4	25	15	31	19	8	38	5	10	0
	17:10:00	20	22	28	38	7	5	31	6	0	22	3	2	15	7	19	3	7	0	0	11	17	0	0	29	17	48	12	23	31	9	40	23	25	20	3	30	7	21	2	16	27	30	33	14	39	5	15	0
	17:20:00	18	15	17	33	10	25	30	4	4	11	13	0	17	0	10	3	69	0	13	26	14	0	9	32	15	23	9	21	39	0	0	6	75	3	28	17	1	18	12	18	25	7	22	12	37	10	9	10
	17:30:00	21	22	18	26	2	11	32	11	0	0	3	0	12	7	6	0	4	1	34	19	29	0	16	26	9	43	10	74	17	0	0	1	25	5	16	16	12	17	22	19	21	9	28	23	41	4	10	2
	17:40:00	17	18	23	22	13	11	18	12	49	10	0	16	17	10	0	14	7	8	31	14	27	0	1	27	13	9	2	20	38	0	10	0	19	30	16	20	1	25	12	22	26	7	29	12	58	21	7	5
	17:50:00	21	20	24	24	4	14	17	7	0	0	4	4	41	6	15	9	10	2	3	6	13	0	6	37	11	59	12	17	25	4	32	1	0	29	19	26	19	5	15	3	15	16	22	12	10	1	22	5
	18:00:00	20	15	22	25	9	6	37	17	0	21	0	0	17	13	9	7	3	0	5	9	28	8	0	37	2	25	15	10	38	0	25	0	24	16	10	7	3	10	9	39	11	8	17	15	24	0	25	1
	18:10:00	25	18	31	28	32	7	19	18	0	5	6	0	19	8	12	10	1	2	9	11	10	8	9	37	6	48	3	16	9	8	2	21	29	13	17	27	11	24	9	18	7	23	23	13	29	2	23	2
	18:20:00	27	13	29	29	4	7	37	17	0	0	7	0	11	16	9	9	19	2	2	18	23	0	1	35	0	30	11	41	51	10	24	41	28	0	34	17	4	24	0	1	19	27	12	10	30	1	59	0
	18:30:00	20	21	25	33	0	17	19	15	0	0	0	0	5	7	0	4	6	6	37	17	11	0	23	35	12	9	41	20	40	14	41	10	32	0	11	36	16	30	0	9	28	14	24	9	31	2	28	0
	18:40:00	14	11	32	24	24	11	38	6	0	0	17	0	0	8	0	4	10	18	0	21	30	0	21	27	1	33	8	25	19	13	45	12	47	29	19	26	10	4	8	6	27	29	30	14	35	4	5	6
	18:50:00	28	26	29	39	29	5	29	7	0	0	8	2	12	11	5	3	3	9	1	13	22	8	2	28	0	36	15	21	39	5	29	39	53	14	13	22	2	15	32	23	16	25	21	16	31	2	14	9
	19:00:00	17	29	34	28	20	16	31	0	0	0	0	0	9	10	0	2	8	13	40	2	18	3	15	33	0	4	4	24	33	0	56	19	32	2	26	27	24	16	8	3	41	8	30	14	34	0	4	12
	19:10:00	21	23	22	18	20	14	36	2	0	12	1	9	14	6	8	9	10	7	9	36	30	9	0	24	0	42	6	36	29	2	59	11	26	5	29	37	23	30	4	11	19	0	27	13	36	0	11	1
	19:20:00	22	22	58	33	28	16	40	14	28	18	0	8	13	8	0	8	9	0	0	11	32	3	27	40	5	1	0	22	26	10	2	8	26	17	19	34	13	19	5	16	16	9	17	14	28	6	18	2
	19:30:00	25	29	26	22	16	11	25	11	26	0	1	0	4	3	8	0	4	8	0	12	25	5	27	40	10	21	0	27	32	12	38	0	28	15	18	40	22	10	5	6	24	28	28	16	36	6	9	0
	19:40:00	30	14	22	32	23	16	38	10	0	0	9	0	14	6	0	0	5	4	5	11	29	0	31	30	9	24	11	21	27	4	23	0	26	25	19	34	0	22	17	2	21	18	18	43	38	22	0	7
	19:50:00	16	21	28	31	19	13	21	34	0	14	8	5	24	0	1	0	5	2	1	10	22	14	36	17	10	0	8	34	16	3	7	14	23	9	9	29	4	10	13	28	28	21	20	15	24	3	0	37
	20:00:00	17	24	31	30	5	15	38	12	0	0	18	7	14	4	8	5	7	0	4	11	26	0	34	12	0	38	12	20	38	0	16	37	30	21	17	37	15	10	18	1	36	32	37	22	40	1	12	2
	20:10:00	22	27	29	31	8	18	29	0	0	2	8	10	9	14	5	2	5	9	24	56	29	4	13	29	0	34	19	24	38	7	14	21	32	14	19	33	1	11	0	23	15	15	23	10	26	8	11	5
	20:20:00	17	32	29	33	29	18	35	0	7	0	0	8	14	13	6	0	6	5	5	10	19	9	40	37	13	25	8	26	32	0	33	7	21	18	17	30	11	30	0	12	24	75	46	8	36	6	11	7
	20:30:00	20	25	37	38	6	26	47	0	0	0	12	1	11	13	10	2	1	7	0	17	19	5	26	30	0	31	0	31	33	0	31	0	12	12	14	35	6	8	5	0	23	14	20	8	41	0	14	0
	20:40:00	19	24	28	33	30	35	31	7	0	0	0	5	35	0	0	7	7	6	0	12	27	13	17	34	13	17	7	32	18	7	32	29	36	15	20	20	13	25	8	21	18	0	25	15	29	8	0	0
	20:50:00	14	37	34	34	13	7	39	11	0	0	3	0	15	11	9	0	1	7	0	4	26	3	22	31	0	11	15	26	26	4	11	13	33	18	26	31	0	24	12	112	24	0	27	13	38	2	34	0
	21:00:00	32	37	25	33	25	24	39	17	0	0	8	14	11	7	0	11	21	3	3	6	32	7	0	38	0	47	6	15	23	2	0	14	22	2	16	16	14	15	17	45	26	33	23	16	37	14	0	8
	21:10:00	15	23	22	35	27	13	37	15	0	0	4	4	17	8	0	0	14	0	7	17	21	8	3	31	0	40	14	19	36	9	0	62	9	40	12	30	5	29	3	15	54	26	24	17	38	4	3	1
	21:20:00	21	12	34	32	29	16	45	8	0	0	15	13	8	5	5	0	10	1	25	26	22	0	14	43	0	15	40	16	40	0	0	4	30	26	10	30	22	13	37	0	12	16	20	17	76	3	9	9
	21:30:00	19	26	27	24	26	14	33	0	6	0	36	5	8	12	13	1	1	2	11	19	30	0	14	28	19	10	16	28	35	6	26	0	17	3	17	25	4	15	6	22	28	0	28	11	42	2	5	6
	21:40:00	18	39	20	29	24	14	33	0	0	0	7	4	6	13	16	0	6	0	0	20	22	2	32	26	8	56	16	29	42	0	0	0	25	27	20	33	7	26	6	0	30	29	21	9	37	2	3	4
	21:50:00	14	31	27	28	30	20	35	8	12	0	3	6	12	0	2	0	5	18	17	6	21	0	21	33	9	33	14	28	27	5	0	54	21	19	20	38	9	14	17	0	33	0	21	13	39	7	4	6
	22:00:00	20	22	28	28	29	18	32	18	0	0	0	18	2	0	11	7	4	0	16	0	26	0	21	25	16	8	9	25	38	6	12	1	10	18	25	42	16	12	39	0	8	20	26	17	35	5	8	1
	22:10:00	14	21	28	27	22	27	38	9	0	0	0	32	4	7	0	0	13	0	14	0	42	4	7	26	19	3	9	18	39	6	20	0	26	28	18	29	13	19	20	16	20	2	23	16	41	6	23	2
	22:20:00	16	26	33	28	39	15	41	8	0	0	0	12	6	0	0	0	13	2	19	0	19	6	1	13	0	49	49	29	41	0	26	0	25	14	11	35	14	20	17	12	25	8	20	19	41	7	13	13
	22:30:00	21	30	30	24	29	20	35	8	0	0	0	16	20	6	0	0	10	2	2	11	21	0	0	30	0	43	56	30	32	3	6	25	30	0	16	47	14	6	17	37	17	19	16	9	44	7	0	6
	22:40:00	12	20	34	27	34	18	38	3	0	0	0	27	24	20	12	0	0	3	18	17	10	0	7	16	0	39	15	24	37	9	0	0	30	0	13	31	11	16	18	34	28	8	24	14	21	0	0	7
	22:50:00	15	15	31	30	24	11	32	14	0	0	13	4	0	6	11	0	12	0	3	18	28	0	3	32	0	33	8	19	29	24	0	8	26	5	19	29	13	7	0	4	59	0	22	14	49	14	1	0
	23:00:00	14	21	23	18	5	22	33	24	0	0	0	0	9	4	0	8	5	4	16	4	20	0	5	21	0	22	15	29	39	18	0	22	26	4	13	40	10	36	0	10	20	32	32	16	39	3	16	0
	23:10:00	14	21	27	33	27	16	41	14	0	0	5	0	12	18	13	1	10	14	10	0	23	0	7	31	11	12	22	41	34	5	0	0	19	11	12	23	6	12	0	9	22	19	26	26	36	2	15	2
	23:20:00	19	14	29	29	14	16	39	14	0	0	3	12	3	15	2	1	5	4	0	0	26	7	0	37	16	253	12	26	42	13	0	0	35	32	26	45	9	22	20	11	9	11	28	19	34	2	3	0
	23:30:00	16	23	34	29	10	38	42	0	0	0	12	0	0	0	0	7	1	1	10	0	21	4	2	25	14	142	18	19	36	16	12	0	33	10	16	35	12	16	14	23	20	34	30	24	40	17	4	0
	23:40:00	21	25	28	32	3	21	25	0	0	0	7	0	14	0	0	0	4	0	10	14	32	0	5	32	10	6	10	23	24	12	43	0	52	8	24	27	13	20	8	10	24	28	22	18	25	11	0	0
	23:50:00	14	27	26	26	7	18	32	0	0	0	6	0	16	14	0	1	3	2	0	33	25	0	0	25	0	0	8	26	43	9	42	0	25	19	18	32	6	15	20	29	21	47	18	20	35	7	0	0
Day 2	00:00:00	16	22	33	27	6	15	44	0	5	0	14	1	5	12	0	6	26	11	15	6	17	0	8	33	1	11	3	16	35	9	2	22	30	12	9	23	11	8	20	13	20	19	30	21	36	1	2	0
	00:10:00	32	12	51	37	40	38	52	19	9	13	4	20	23	25	10	12	14	7	39	19	28	5	18	15	3	33	17	11	38	27	12	78	63	29	32	20	19	37	44	39	31	11	44	16	21	13	19	39
	00:20:00	17	4	29	27	26	26	60	0	0	0	0	6	0	0	34	0	2	0	12	1	2	0	0	81	0	0	14	0	29	27	0	42	22	11	33	32	0	20	26	8	0	11	29	23	26	0	16	50
	00:30:00	49	32	29	31	0	20	42	23	0	0	0	2	0	3	0	0	4	12	8	0	28	4	11	58	6	192	17	0	10	27	0	38	40	15	21	12	0	8	32	104	0	23	24	21	38	47	20	7
	00:40:00	60	22	39	26	15	7	34	14	0	0	0	15	2	0	83	0	0	1	2	10	0	5	9	6	0	39	27	0	74	7	0	31	30	21	22	30	0	17	24	50	6	67	29	23	33	55	10	25
	00:50:00	9	18	41	31	0	3	34	27	0	0	0	17	18	7	6	0	0	4	1	21	0	3	10	27	0	62	19	10	39	0	0	30	23	19	18	31	16	18	19	42	10	19	36	13	37	5	6	3
	01:00:00	24	18	21	30	8	6	35	21	0	0	9	10	23	2	5	4	0	0	24	30	4	4	3	19	0	13	25	36	35	2	0	28	35	7	10	12	21	30	10	0	18	6	23	11	39	0	0	0
	01:10:00	45	25	30	29	7	13	29	5	3	0	5	11	19	9	9	2	11	2	9	10	8	0	7	3	0	8	6	23	28	0	0	23	28	3	13	35	19	20	12	26	13	6	19	13	30	8	23	0
	01:20:00	57	34	25	28	0	16	37	0	0	0	0	11	27	6	0	6	0	2	0	16	14	6	7	2	0	4	11	30	33	12	0	0	31	10	9	20	16	2	3	40	9	0	43	13	37	0	55	0
	01:30:00	16	23	21	28	8	14	42	0	0	0	2	15	12	9	0	45	0	6	8	20	6	0	0	0	13	6	14	29	39	13	0	17	27	25	20	0	10	12	0	0	30	12	23	11	37	4	4	0
	01:40:00	20	22	29	22	4	17	41	0	0	0	0	21	34	3	0	1	0	5	63	3	10	47	0	8	18	0	7	23	34	36	0	45	36	28	16	0	9	19	20	0	9	5	34	8	32	5	53	0
	01:50:00	16	23	20	26	4	10	30	25	0	0	0	15	22	0	11	0	0	3	0	26	5	0	2	5	0	5	42	22	15	0	0	33	31	16	7	42	1	15	16	23	0	0	76	15	38	10	27	0
	02:00:00	21	26	22	29	0	7	33	12	0	0	3	21	17	0	4	0	0	0	0	28	5	1	5	0	0	9	6	22	0	21	0	40	28	9	10	53	0	21	13	4	0	8	33	13	27	4	12	0
	02:10:00	0	50	30	26	0	16	41	0	0	0	0	11	19	5	0	1	0	0	5	104	3	4	8	0	6	0	2	13	45	30	0	37	21	19	8	21	0	9	15	1	0	7	32	10	34	0	15	0
	02:20:00	8	22	20	27	0	18	40	0	0	0	0	15	17	0	0	2	0	0	29	0	0	0	10	5	1	0	5	25	28	36	0	4	34	17	7	57	6	36	19	10	0	1	17	12	27	6	11	0
	02:30:00	1	30	23	37	0	10	40	0	0	0	0	19	16	0	0	1	0	0	0	21	7	3	0	9	2	14	7	23	41	18	0	4	28	23	15	25	0	20	14	78	8	108	24	13	36	3	5	0
	02:40:00	2	24	22	21	0	22	41	19	0	0	0	12	17	6	0	2	0	0	10	18	4	0	0	0	0	7	0	11	27	42	0	40	17	19	10	16	0	27	15	28	23	70	15	15	28	0	2	0
	02:50:00	46	14	22	28	0	8	36	0	0	0	0	9	8	0	0	10	0	0	0	0	2	8	0	0	0	34	13	10	38	36	0	35	34	20	9	8	0	23	0	0	13	0	23	12	36	4	0	0
	03:00:00	66	28	29	33	0	15	37	0	0	0	0	22	18	0	5	11	0	0	0	25	0	7	2	0	0	137	16	0	0	10	0	17	3	0	23	6	3	19	0	7	8	0	29	9	27	0	6	5
	03:10:00	0	19	23	23	0	2	14	0	0	0	0	18	14	0	0	30	0	1	7	7	0	27	4	0	0	73	24	0	7	11	0	31	3	20	12	17	15	17	0	0	17	6	27	10	33	3	11	4
	03:20:00	4	18	23	20	0	2	14	0	0	0	0	12	11	0	0	0	0	2	0	11	20	11	0	7	0	12	27	0	46	11	0	13	17	23	15	3	8	28	32	0	0	13	12	13	21	0	20	18
	03:30:00	8	18	24	26	0	6	25	0	0	0	0	19	13	0	3	7	6	0	0	19	15	0	0	10	0	18	34	27	21	1	0	0	23	20	25	0	4	22	26	0	0	11	0	12	26	0	46	2
	03:40:00	0	22	25	26	0	0	22	0	0	0	0	14	20	11	0	0	5	0	2	7	33	0	0	0	0	8	26	22	42	44	0	0	29	22	11	3	15	23	18	34	0	3	0	13	28	0	5	0
	03:50:00	0	10	23	18	0	10	17	0	0	0	0	20	14	0	0	19	0	0	0	0	22	0	0	4	0	175	9	13	32	0	0	20	5	13	16	13	7	21	11	28	14	11	0	11	35	0	0	0
	04:00:00	22	17	21	25	0	3	17	0	0	0	0	21	15	0	0	3	0	0	0	0	0	0	5	0	5	505	6	20	0	8	0	19	0	3	21	14	14	28	18	0	18	6	1	13	2	9	13	0
	04:10:00	20	22	19	19	0	0	0	0	0	0	0	16	23	0	0	0	3	0	0	0	0	0	0	0	39	355	12	27	0	8	0	0	0	16	16	17	4	18	14	16	21	0	0	11	12	0	0	3
	04:20:00	0	16	24	21	0	0	0	0	0	0	0	13	17	0	0	0	0	0	7	14	0	6	10	6	7	7	37	22	0	0	0	0	10	0	13	0	8	24	13	1	21	0	0	14	0	0	0	0
	04:30:00	0	23	23	35	0	0	12	0	0	0	0	12	7	0	0	0	0	0	6	13	0	0	0	3	2	86	16	33	31	20	0	0	31	5	16	20	12	12	0	25	4	43	0	15	21	27	0	0
	04:40:00	0	23	9	21	0	28	26	0	0	0	0	5	21	0	0	0	0	0	0	23	23	0	0	0	3	129	18	36	18	14	0	36	25	11	4	0	13	16	0	18	15	2	0	12	8	4	0	0
	04:50:00	18	33	27	34	0	0	36	0	0	0	0	0	11	0	0	1	0	0	21	14	19	0	2	0	1	33	0	24	14	21	0	43	1	5	10	0	9	30	0	30	4	0	0	11	26	0	0	5
	05:00:00	24	55	23	28	0	0	20	0	0	0	0	0	24	0	0	8	11	0	12	0	5	7	0	13	0	0	7	23	14	17	0	9	0	14	13	19	0	33	0	53	1	9	0	6	8	10	0	1
	05:10:00	15	24	24	40	0	0	0	0	0	0	0	0	31	0	0	0	0	0	53	0	3	1	0	146	0	0	7	21	16	16	0	47	0	14	10	3	0	16	0	63	9	26	0	0	3	0	0	0
	05:20:00	55	26	27	35	0	0	0	0	0	0	0	3	22	0	0	0	0	0	1	0	0	3	2	20	0	25	23	38	0	20	0	0	0	20	17	0	0	6	0	6	0	10	0	0	1	0	76	3
	05:30:00	11	23	18	39	0	0	0	0	0	0	0	20	18	0	0	1	0	3	47	0	10	0	29	6	0	0	0	0	0	26	0	0	10	7	21	0	0	20	0	0	0	6	0	0	0	7	0	0
	05:40:00	100	26	23	27	0	0	0	0	0	0	0	21	16	0	0	0	0	0	5	13	6	0	1	3	0	0	34	0	16	16	0	56	24	1	11	0	0	7	0	25	5	0	10	97	0	0	0	0
	05:50:00	0	20	21	24	0	0	0	0	0	0	21	27	16	0	0	0	0	7	0	17	0	6	0	1	0	0	10	0	34	28	0	53	26	0	21	13	0	12	0	9	15	0	0	8	0	0	0	0
	06:00:00	0	8	20	55	0	0	0	0	5	0	12	25	21	4	0	3	0	0	1	37	0	0	3	0	0	0	10	26	19	18	0	18	8	18	12	54	10	9	0	0	20	41	0	12	26	53	21	0
	06:10:00	0	17	16	66	0	0	0	0	0	0	0	22	14	0	0	0	0	0	6	23	9	0	0	2	0	8	0	13	2	0	0	0	0	16	14	0	10	2	0	0	13	0	0	9	28	3	29	0
	06:20:00	4	12	16	32	0	0	0	0	0	0	0	21	23	0	0	2	0	0	0	4	0	0	0	0	0	0	22	0	0	12	0	0	0	33	18	0	10	19	0	0	6	0	0	38	29	0	78	2
	06:30:00	6	0	25	44	0	0	0	0	0	0	0	17	6	0	7	0	0	0	0	7	0	0	10	1	0	8	5	0	0	37	41	0	0	12	23	0	3	22	0	0	0	2	0	5	26	0	2	0
	06:40:00	8	0	15	12	0	0	0	0	0	0	0	11	0	0	7	16	0	0	0	0	0	0	16	3	0	0	0	0	0	3	0	0	19	7	10	0	9	16	0	0	0	17	0	22	30	7	36	0
	06:50:00	0	0	16	6	0	0	0	0	0	0	22	7	0	0	0	4	0	4	16	0	7	0	5	0	0	5	0	6	0	22	0	0	2	2	7	0	8	12	0	61	0	0	0	18	38	92	0	0
	07:00:00	0	0	20	0	0	0	0	0	0	0	23	24	9	0	8	0	5	0	0	0	1	0	2	0	0	1	37	0	24	7	0	49	0	15	15	5	3	19	0	0	0	0	0	0	34	6	0	0
	07:10:00	0	0	32	14	0	4	0	0	0	0	0	19	0	0	0	1	0	0	0	5	0	0	0	0	0	0	7	19	9	26	0	18	0	28	24	0	3	18	8	20	0	16	0	0	33	0	16	0
	07:20:00	0	0	19	9	0	0	0	0	0	0	0	20	18	0	0	0	0	0	0	24	19	6	0	0	0	0	10	25	0	39	0	0	0	9	19	8	0	7	0	7	0	0	0	7	33	0	13	0
	07:30:00	8	0	21	0	0	17	0	0	0	0	0	18	18	0	0	0	0	3	0	31	4	0	10	6	0	40	10	33	0	0	0	0	33	5	17	10	0	14	0	0	0	0	0	0	10	0	4	0
	07:40:00	0	0	20	2	0	0	0	0	0	0	0	15	20	0	0	0	0	0	0	25	0	3	7	1	0	1	27	17	14	9	0	2	0	20	8	0	0	11	0	0	0	0	0	5	0	0	1	4
	07:50:00	0	0	18	0	0	0	0	0	0	0	0	11	13	0	0	2	0	0	33	0	0	0	0	0	0	62	13	0	3	23	0	0	0	18	0	0	0	17	0	0	0	0	0	7	0	0	0	0
	08:00:00	0	0	25	8	0	7	0	0	0	0	3	11	0	3	0	5	0	0	40	0	1	3	3	6	0	18	7	3	7	6	0	41	0	1	0	2	0	18	0	20	11	0	0	0	8	5	29	0
	08:10:00	0	0	27	0	0	1	0	0	0	0	0	20	0	0	0	0	0	0	0	0	0	0	0	0	0	34	10	0	0	8	0	83	0	4	9	0	0	33	0	41	0	0	9	4	3	0	41	0
	08:20:00	0	0	26	0	0	0	0	0	0	0	3	15	0	0	1	0	2	0	0	0	8	2	2	0	0	2	3	5	0	10	0	0	19	18	16	0	0	14	0	0	0	0	0	0	24	0	37	0
	08:30:00	0	0	26	0	0	0	0	0	0	2	0	26	22	0	0	5	0	0	0	2	0	0	2	0	0	1	19	0	29	14	0	0	10	21	16	7	0	16	0	0	0	0	0	21	0	0	15	0
	08:40:00	0	0	24	0	0	0	0	0	0	0	0	20	27	0	0	0	0	1	0	4	0	4	1	0	0	0	2	0	24	9	0	0	0	1	20	0	0	15	0	0	0	5	0	1	0	14	17	0
	08:50:00	0	0	26	0	0	0	0	0	0	0	0	16	6	0	0	0	1	0	0	1	0	6	0	0	0	27	0	0	13	9	0	0	0	19	16	0	0	40	0	0	0	7	0	15	0	12	0	0
	09:00:00	0	0	21	7	0	0	0	15	0	2	0	2	17	0	0	0	0	0	0	7	3	0	4	0	3	1	20	0	1	1	0	29	0	30	22	14	0	21	0	45	0	23	0	0	0	0	9	0
	09:10:00	28	0	21	0	0	0	0	0	1	0	1	1	0	0	0	0	5	4	0	4	0	0	0	0	2	23	4	0	12	0	0	20	0	22	19	26	0	17	0	8	0	0	0	0	7	0	11	0
	09:20:00	0	0	18	0	0	0	0	16	0	0	0	0	0	0	0	2	0	0	0	1	0	0	0	0	2	37	9	3	9	6	0	0	15	9	9	16	0	21	0	0	0	9	0	0	3	0	0	0
	09:30:00	0	0	65	0	0	0	0	17	0	0	0	0	18	0	0	0	1	0	0	1	0	0	0	0	0	24	0	4	0	35	0	2	0	7	17	0	0	18	0	5	0	67	0	0	0	0	0	5
	09:40:00	7	0	87	0	0	0	0	2	0	0	0	0	3	2	0	9	8	0	0	0	7	0	0	0	0	76	8	0	13	22	0	0	0	16	28	1	0	32	0	82	20	43	0	0	5	3	0	0
	09:50:00	0	0	77	0	0	0	0	0	0	9	0	0	31	0	0	2	0	0	0	2	0	0	0	0	0	15	0	34	0	23	0	3	0	24	14	5	0	10	0	12	33	0	0	0	0	0	4	0
	10:00:00	0	0	47	0	0	0	0	0	0	0	0	21	0	0	0	2	0	0	0	0	0	0	0	0	0	92	0	10	0	12	0	0	0	22	13	9	0	25	0	0	7	0	0	1	8	0	0	0
	10:10:00	0	0	56	0	0	0	0	0	6	0	0	25	0	0	0	0	0	0	0	0	0	0	0	0	0	15	18	0	7	0	0	26	7	23	13	17	0	30	0	0	12	0	0	0	0	0	21	0
	10:20:00	0	0	32	0	0	0	0	0	0	0	0	19	0	0	0	0	0	0	0	0	1	0	0	10	0	7	10	0	26	33	0	0	25	9	20	2	0	40	0	0	4	0	0	0	0	0	0	0
	10:30:00	0	0	50	20	0	1	0	33	0	0	0	16	0	0	0	11	1	0	0	0	4	0	0	0	0	208	9	10	20	2	0	38	0	0	15	8	0	26	0	10	10	0	0	0	22	2	0	0
	10:40:00	0	0	103	7	0	0	0	0	0	0	0	17	0	0	0	3	0	0	0	0	1	11	0	4	0	11	19	2	10	0	0	47	0	21	12	0	0	31	0	13	0	0	0	0	7	0	0	0
	10:50:00	0	0	106	0	0	0	0	22	0	0	0	45	0	0	0	0	0	0	0	0	0	0	0	9	0	15	8	6	0	6	0	18	0	18	10	0	0	26	0	34	0	0	0	0	2	0	0	0
	11:00:00	21	0	90	0	0	0	0	5	0	8	9	4	0	0	0	2	2	0	0	0	0	0	0	35	0	7	0	7	0	19	0	16	0	17	24	5	0	20	0	11	0	0	0	58	0	0	2	0
	11:10:00	0	0	70	0	4	0	0	0	0	0	2	0	0	0	0	0	0	10	0	0	0	4	0	5	0	25	29	0	5	0	0	14	0	1	14	10	0	29	0	15	0	0	0	0	6	0	0	0
	11:20:00	15	0	43	0	2	4	0	6	0	0	0	0	0	0	0	0	0	0	0	0	0	1	0	0	0	14	4	9	0	0	0	13	25	3	20	26	0	22	0	6	33	0	0	0	3	0	3	0
	11:30:00	0	0	44	0	0	0	0	0	0	0	0	0	11	0	0	3	0	0	0	0	0	0	0	0	0	40	11	0	0	0	30	6	3	22	19	2	0	20	0	17	32	0	0	0	3	0	0	0
	11:40:00	1	0	33	0	0	0	0	0	0	0	0	0	42	0	0	0	0	0	0	0	0	0	0	0	0	2	22	4	13	0	11	42	0	18	21	16	0	22	0	4	21	43	0	10	11	0	28	0
	11:50:00	0	0	31	0	0	0	0	0	0	0	0	0	22	4	4	16	0	0	5	0	25	19	0	0	0	11	0	0	4	8	3	38	0	63	23	21	0	33	0	0	0	0	0	0	15	0	0	0
	12:00:00	8	0	23	0	0	0	0	0	0	0	0	0	15	0	0	0	4	0	0	0	3	8	0	0	0	3	11	1	0	0	1	2	1	13	18	14	0	31	0	9	35	0	0	0	6	0	0	0
	12:10:00	2	0	38	6	5	16	0	23	0	0	0	0	10	3	0	6	16	7	12	21	30	3	25	33	14	40	12	39	30	7	0	49	29	21	32	55	9	43	22	29	12	28	0	13	49	0	13	0
	12:20:00	45	0	38	41	0	24	0	10	0	0	19	27	23	23	11	23	16	13	25	18	27	10	32	21	23	41	8	26	37	14	58	42	25	27	27	25	14	40	34	23	40	29	0	20	21	0	33	8
	12:30:00	19	9	38	37	10	32	0	15	0	10	25	16	9	5	15	10	6	14	23	22	13	7	6	24	9	31	12	29	44	23	22	24	28	22	27	19	13	38	15	21	14	18	0	9	32	9	13	14
	12:40:00	7	11	43	34	2	12	0	15	17	12	7	31	23	8	19	10	22	2	2	22	26	8	19	35	21	98	10	11	26	7	27	30	28	25	17	32	15	34	24	21	18	45	107	21	31	5	18	15
	12:50:00	6	9	37	31	31	13	0	32	3	0	3	22	1	12	16	19	7	14	9	20	32	12	7	28	17	33	31	31	54	23	26	22	29	27	24	30	11	36	24	34	10	30	14	23	29	1	10	0
	13:00:00	17	15	29	20	25	14	0	15	0	0	0	26	13	11	8	11	8	9	11	11	27	6	20	24	19	36	13	42	41	10	11	67	26	14	26	34	14	48	23	21	55	8	52	36	27	0	24	3
	13:10:00	11	22	26	27	14	9	0	14	23	16	0	10	12	11	15	6	9	12	89	28	29	2	27	28	3	38	46	20	41	16	50	40	15	28	29	33	14	34	16	17	16	8	38	12	36	6	19	4
	13:20:00	13	20	17	32	7	17	0	21	33	12	0	22	6	13	14	6	4	2	17	26	29	5	23	27	7	38	20	10	50	12	37	34	20	17	20	26	10	25	15	7	31	0	21	24	37	3	18	5
	13:30:00	6	26	17	16	6	14	0	22	20	0	11	18	13	19	17	12	5	15	21	28	28	9	21	9	7	36	6	28	38	3	30	23	31	15	25	30	5	39	21	20	19	17	13	18	40	0	8	0
	13:40:00	6	35	30	28	26	12	0	22	26	9	7	15	14	9	9	7	4	9	17	13	35	3	16	43	18	36	12	25	8	18	14	30	32	18	25	31	10	24	13	12	21	2	22	50	41	6	18	8
	13:50:00	11	25	20	27	28	12	0	22	33	1	0	24	30	9	0	10	18	2	17	26	35	14	20	40	20	27	4	22	5	0	34	11	33	18	31	27	19	36	18	7	10	16	7	29	41	10	18	14
	14:00:00	19	30	19	23	3	12	0	20	25	4	0	25	45	9	0	7	13	1	7	11	31	0	0	34	4	48	4	18	2	1	17	9	30	16	30	31	10	23	27	6	23	17	18	22	46	0	10	7
	14:10:00	9	29	34	21	1	15	0	19	28	0	0	19	20	7	7	0	6	0	19	19	27	0	3	42	0	37	32	26	41	0	16	49	0	18	14	37	8	35	29	38	22	14	14	24	57	8	13	1
	14:20:00	8	22	22	16	2	10	0	19	30	0	6	22	26	0	0	12	12	0	7	25	21	0	0	21	18	17	8	28	24	0	10	47	23	24	23	29	10	29	12	17	24	20	32	29	45	11	5	0
	14:30:00	15	25	26	17	13	14	0	0	33	1	0	23	12	0	0	5	2	7	11	26	26	12	9	32	14	28	7	30	34	0	7	24	10	6	31	39	10	21	33	28	18	31	29	24	29	5	13	0
	14:40:00	27	17	12	35	24	11	0	0	31	0	0	20	32	5	7	14	4	6	5	33	27	6	16	24	4	44	11	25	20	4	0	33	17	23	34	32	9	94	16	14	26	13	10	23	43	6	7	4
	14:50:00	16	24	28	34	23	18	0	0	42	10	0	25	23	10	8	19	0	6	11	26	27	14	20	23	12	50	16	19	33	4	23	16	26	18	26	45	11	20	53	20	21	19	24	30	64	6	20	0
	15:00:00	10	35	24	25	26	19	0	17	48	2	0	24	9	14	5	6	2	0	14	31	23	0	17	29	20	42	0	24	48	0	39	37	9	22	41	25	6	36	27	29	28	19	38	28	43	16	5	7
	15:10:00	16	17	35	25	28	23	0	17	47	0	0	22	17	8	0	5	5	6	17	28	20	6	24	0	4	43	18	27	42	0	16	23	19	17	24	11	17	28	12	16	15	12	23	31	44	3	17	13
	15:20:00	9	17	26	34	23	14	0	18	47	0	22	31	14	10	12	11	5	2	10	28	28	5	14	0	0	41	3	32	41	4	20	21	36	20	34	37	15	38	29	0	26	41	23	40	54	4	6	13
	15:30:00	16	24	34	20	30	13	0	17	59	0	2	13	4	21	0	7	16	7	7	26	21	8	6	0	0	23	7	22	37	3	12	36	13	16	25	29	12	32	17	5	16	38	4	29	44	8	6	0
	15:40:00	26	18	24	27	27	31	0	21	43	2	18	18	24	15	0	5	8	2	15	25	27	3	17	0	5	42	4	12	73	0	8	40	20	21	28	31	16	27	17	0	13	31	27	24	46	7	9	0
	15:50:00	29	21	36	24	28	18	0	21	49	0	21	29	25	11	0	6	56	14	8	30	26	13	21	0	8	50	49	14	39	0	10	24	13	22	24	21	18	15	16	8	32	29	27	27	39	12	10	0
	16:00:00	17	31	32	28	34	12	0	25	49	3	12	17	29	14	9	17	3	5	14	30	23	0	10	1	22	15	25	24	42	9	3	49	21	11	24	34	15	34	17	3	46	12	27	19	56	1	9	7
	16:10:00	21	34	26	30	15	16	0	24	42	2	0	21	34	14	6	19	15	2	7	23	25	7	25	29	2	28	14	31	46	0	32	0	20	22	14	29	30	8	17	15	25	15	29	22	44	0	9	11
	16:20:00	16	29	8	36	14	20	0	17	42	0	14	10	18	12	0	26	18	5	6	37	2	7	27	18	21	43	8	15	33	5	39	22	21	22	26	25	17	38	9	15	19	28	18	36	46	6	11	12
	16:30:00	13	25	32	24	25	17	0	26	45	0	31	24	13	9	22	12	10	2	18	29	0	8	13	9	12	36	13	35	39	28	40	6	38	25	30	37	21	13	28	8	35	27	40	26	39	6	18	12
	16:40:00	23	29	23	39	27	18	0	56	45	0	14	9	19	5	5	2	6	0	15	29	0	11	19	21	4	30	15	25	35	0	22	4	50	23	30	21	13	28	28	62	30	27	25	22	31	3	5	10
	16:50:00	16	41	32	43	32	15	0	41	46	0	19	29	28	16	0	9	2	7	17	32	0	9	15	8	19	23	36	25	31	0	39	39	53	18	38	33	20	24	3	25	39	20	14	23	41	8	14	11
	17:00:00	9	26	15	29	28	18	0	37	39	0	23	17	12	12	0	12	7	0	10	21	0	3	27	9	0	24	13	42	31	5	18	58	19	21	27	38	26	25	33	28	31	19	33	22	51	3	10	0
	17:10:00	7	35	17	33	28	12	0	19	43	0	9	30	21	0	0	13	12	2	7	20	0	4	27	13	5	33	6	27	36	0	12	38	14	15	29	27	16	19	13	3	22	26	21	33	25	13	18	0
	17:20:00	17	29	25	38	27	62	0	25	40	0	11	14	12	0	12	19	1	2	9	23	0	4	27	13	0	36	5	25	35	0	0	35	23	26	29	32	13	16	23	17	27	5	21	15	33	2	13	0
	17:30:00	16	26	21	26	15	20	0	22	0	0	11	24	17	8	15	20	0	0	35	30	0	3	27	10	8	3	16	23	28	0	0	44	28	21	33	22	21	31	25	0	11	18	30	10	42	2	13	4
	17:40:00	13	33	22	30	29	21	0	17	34	0	0	29	26	7	3	16	6	4	12	31	0	7	7	22	9	22	18	22	35	1	16	44	30	25	27	32	17	40	19	21	22	27	13	26	42	1	7	7
	17:50:00	9	36	39	26	30	19	0	20	5	4	3	25	32	6	0	0	0	0	17	40	0	19	20	32	2	21	15	23	28	0	21	32	21	49	26	34	7	24	6	16	24	15	22	35	60	5	0	3
	18:00:00	18	33	40	25	33	19	0	26	50	10	9	22	16	0	0	0	2	2	7	8	0	3	30	32	0	27	6	32	35	0	41	21	3	4	39	34	17	43	11	23	24	15	24	23	54	13	9	0
	18:10:00	23	32	37	33	24	18	0	16	90	6	0	24	24	0	6	0	1	3	10	22	0	4	25	30	22	14	13	30	38	0	16	50	0	6	35	28	16	30	27	3	33	30	17	31	46	3	2	7
	18:20:00	12	15	17	27	33	17	0	15	16	3	0	24	7	9	0	0	27	1	2	32	0	6	33	10	21	11	13	25	33	9	35	54	0	17	28	37	12	13	13	0	30	26	33	51	46	7	18	3
	18:30:00	20	21	29	31	31	16	0	0	21	0	0	29	16	12	9	0	2	0	14	29	0	8	22	14	16	11	6	29	44	0	0	22	17	17	28	22	15	29	14	0	23	27	31	19	50	2	7	2
	18:40:00	21	28	29	27	27	16	0	8	4	0	0	21	21	0	14	0	2	1	9	16	0	20	36	26	11	27	5	35	36	6	29	35	11	25	28	35	21	29	39	17	29	33	35	26	43	3	7	2
	18:50:00	12	31	31	30	26	27	0	16	0	3	0	28	29	0	10	0	0	5	8	25	0	5	23	30	16	51	6	35	43	11	1	26	0	18	34	35	11	38	23	8	54	23	9	16	55	5	9	10
	19:00:00	15	35	31	30	31	16	0	24	0	0	15	19	29	16	1	0	0	6	4	28	0	0	33	40	22	46	12	30	38	0	51	43	0	33	28	26	20	53	35	10	23	25	26	23	40	0	6	12
	19:10:00	22	27	21	52	38	19	0	17	0	0	2	25	25	10	0	0	10	0	2	25	0	2	29	40	3	42	19	39	36	0	32	40	20	13	29	33	33	30	21	40	25	19	32	16	51	16	7	17
	19:20:00	24	24	23	46	36	26	7	4	0	0	13	34	13	10	0	0	0	4	3	31	2	0	39	45	20	21	0	29	43	8	61	28	0	16	27	22	21	31	7	16	23	6	22	8	45	9	19	18
	19:30:00	23	29	30	48	26	23	35	2	0	1	14	22	43	4	7	9	0	0	6	31	40	7	40	36	18	9	4	35	32	0	39	10	0	25	29	31	21	29	21	24	19	41	14	26	35	0	0	14
	19:40:00	26	32	31	36	31	23	22	24	0	0	0	30	18	19	11	0	4	0	6	25	20	11	29	33	20	34	9	28	49	0	52	56	8	18	28	37	20	29	31	17	23	13	37	23	46	3	11	15
	19:50:00	14	24	35	33	28	14	17	23	0	0	0	25	38	16	4	13	1	7	6	47	21	9	28	34	20	9	30	23	19	0	0	47	15	19	29	47	26	7	19	19	24	34	27	18	46	8	7	15
	20:00:00	22	26	36	47	42	22	22	17	0	0	7	30	33	0	0	0	0	0	0	21	19	10	35	23	14	0	28	28	34	0	0	47	32	16	21	56	29	22	24	10	15	21	32	29	50	3	7	18
	20:10:00	16	29	37	31	33	13	24	20	0	0	4	24	23	0	27	0	0	0	10	35	35	5	31	13	15	19	12	36	43	0	0	48	23	16	29	27	26	14	22	4	29	28	33	25	52	7	9	14
	20:20:00	29	24	41	51	32	16	12	0	0	0	0	25	20	15	8	4	4	0	4	26	23	0	44	38	22	42	6	31	31	0	0	45	16	18	12	40	22	34	33	21	18	4	26	24	7	15	14	3
	20:30:00	27	27	41	44	41	22	20	0	0	4	6	9	19	0	0	9	5	2	2	26	17	0	32	37	19	41	0	35	32	0	11	60	32	5	19	19	23	31	20	11	24	14	38	32	30	5	9	0
	20:40:00	13	24	30	43	38	18	26	0	0	0	2	27	25	7	7	4	5	3	3	28	22	7	36	27	15	37	7	36	54	0	0	44	20	11	31	40	27	24	18	3	28	14	30	29	37	25	18	0
	20:50:00	23	26	25	41	28	24	37	0	0	0	0	29	13	18	5	6	4	0	41	21	24	19	30	36	18	15	0	28	40	0	0	55	24	9	34	31	19	21	27	12	22	15	65	32	33	6	9	14
	21:00:00	24	32	30	35	29	14	32	0	0	0	0	26	33	20	0	0	0	2	6	40	22	1	35	32	15	37	11	34	48	0	0	73	25	20	27	28	36	27	33	57	26	33	25	21	12	17	3	13
	21:10:00	17	18	39	35	28	20	34	12	0	0	0	23	32	13	8	2	0	1	15	34	22	0	36	9	24	33	4	32	41	6	0	0	22	29	33	38	25	18	24	12	62	32	28	26	34	13	0	19
	21:20:00	16	31	25	31	30	22	33	23	0	0	0	25	14	0	4	0	14	2	5	24	23	5	27	27	5	35	7	31	53	6	9	73	11	18	32	29	23	26	28	1	25	28	28	17	34	9	0	21
	21:30:00	19	33	23	36	34	20	38	18	0	5	2	32	11	7	12	0	3	2	10	36	24	13	40	32	0	28	7	32	29	0	0	43	27	17	30	25	26	28	30	6	16	26	17	27	24	0	0	4
	21:40:00	12	23	34	26	26	18	34	13	0	0	2	31	24	0	3	4	0	1	12	27	24	0	29	33	19	34	23	32	40	0	0	15	30	19	18	32	21	21	32	31	18	15	34	48	33	5	4	7
	21:50:00	23	46	35	35	25	18	35	13	0	0	0	27	17	8	4	7	1	1	0	32	28	13	0	40	18	43	6	33	26	0	6	2	33	8	35	37	19	31	29	25	23	36	23	34	32	4	6	15
	22:00:00	16	37	19	28	23	23	33	0	0	0	0	30	26	14	0	0	2	0	3	21	25	2	21	27	17	43	5	29	37	0	24	47	18	15	29	33	26	28	19	20	28	26	9	34	33	13	18	14
	22:10:00	19	35	26	36	29	10	37	0	0	0	0	35	17	21	5	14	4	1	1	36	22	0	31	33	24	29	6	31	55	0	61	6	8	25	32	24	19	18	25	15	29	19	28	25	40	8	14	6
	22:20:00	15	26	33	34	38	17	34	15	0	3	3	27	16	14	10	0	2	1	21	32	21	13	27	35	19	9	19	30	47	0	6	58	15	18	37	37	23	39	20	37	29	34	21	35	34	3	11	2
	22:30:00	17	33	27	34	34	14	38	23	0	8	0	37	4	16	3	0	3	1	0	26	25	8	21	35	16	0	9	28	40	0	0	0	17	14	20	27	26	36	22	36	13	35	14	23	45	14	10	13
	22:40:00	24	30	24	30	35	14	29	20	0	3	0	9	0	17	0	0	4	0	0	32	9	0	29	34	19	0	0	35	39	0	0	0	28	21	28	42	14	27	29	54	26	25	22	30	32	6	2	12
	22:50:00	19	25	27	32	36	16	37	23	0	0	0	1	0	16	0	0	0	0	0	33	11	0	39	36	18	0	8	37	42	5	0	55	20	29	32	30	38	29	16	12	36	36	17	49	35	6	9	0
	23:00:00	20	23	33	29	28	17	26	17	0	0	0	3	19	21	10	0	9	0	4	25	26	0	35	29	17	0	0	9	38	2	0	25	33	46	38	38	16	34	18	11	66	13	51	29	41	6	16	8
	23:10:00	13	22	32	29	30	17	40	18	0	0	0	18	37	28	18	7	0	0	5	35	23	12	39	38	8	0	16	26	37	0	0	0	34	7	37	32	18	35	28	5	20	26	36	28	40	6	0	9
	23:20:00	19	30	35	23	32	11	40	20	0	3	0	20	24	17	0	1	0	0	0	31	22	4	28	26	20	20	10	18	44	0	0	0	37	7	31	31	26	22	17	19	29	31	28	30	42	14	0	16
	23:30:00	9	25	30	33	16	15	45	16	0	0	6	26	18	3	0	0	5	2	0	32	22	1	18	12	20	32	0	34	36	0	0	0	44	16	31	45	18	39	27	20	25	9	19	26	22	8	0	8
	23:40:00	33	34	29	76	24	13	28	21	0	0	0	14	5	0	0	0	3	0	0	37	28	0	26	0	18	25	8	18	34	6	0	0	36	22	33	41	21	19	30	39	30	22	32	33	35	3	0	14
	23:50:00	20	32	24	37	30	7	38	16	0	0	0	27	15	0	16	12	1	0	0	36	25	6	27	24	18	0	0	30	36	0	0	18	29	0	37	40	24	15	30	22	3	17	27	32	45	14	11	0
Day 3	00:00:00	17	29	30	30	29	11	37	5	1	0	1	28	1	9	2	1	3	5	0	20	29	17	33	28	9	0	0	31	41	0	0	53	19	19	26	36	20	23	12	7	19	10	29	26	41	6	9	0
	00:10:00	25	23	54	39	51	35	41	23	23	35	29	17	24	7	6	7	2	5	11	47	22	1	30	26	14	0	11	77	16	0	0	35	44	30	37	31	13	32	39	20	66	11	36	28	14	14	20	58
	00:20:00	19	34	41	27	41	22	49	0	0	23	26	21	4	0	0	0	2	0	5	32	4	3	43	6	0	0	2	32	11	0	0	28	41	17	39	45	74	20	30	6	0	0	48	29	39	0	14	40
	00:30:00	20	33	34	51	33	18	40	0	1	38	8	20	0	0	2	0	4	2	3	41	8	3	35	23	52	0	5	62	28	0	0	55	25	19	39	40	25	24	28	7	0	0	32	28	2	0	4	0
	00:40:00	17	22	22	29	24	11	26	55	0	0	23	14	2	7	8	0	0	4	0	42	7	4	37	11	29	0	18	28	0	1	0	43	25	22	42	41	20	17	30	29	0	21	57	39	22	0	7	16
	00:50:00	16	24	34	27	29	7	19	2	0	0	10	25	14	0	0	1	0	0	0	39	6	4	12	12	15	15	7	33	0	2	0	90	24	21	38	32	0	27	26	19	6	15	25	22	24	0	3	0
	01:00:00	10	21	17	31	2	9	38	0	0	4	4	15	20	0	0	17	0	1	0	43	17	11	28	20	15	4	20	36	38	0	0	56	9	10	27	42	11	15	26	15	30	21	30	31	2	0	12	0
	01:10:00	6	21	21	34	0	12	27	0	0	0	5	11	29	4	0	5	0	2	0	23	4	3	22	22	8	0	35	27	30	0	0	17	15	12	35	68	23	15	30	0	13	0	17	32	17	0	3	2
	01:20:00	21	25	21	24	19	13	39	0	0	0	0	22	37	0	1	0	0	6	0	29	35	12	36	20	0	0	8	32	41	0	0	44	19	16	23	41	18	20	23	0	0	113	29	32	18	4	4	14
	01:30:00	7	22	27	43	3	13	28	25	0	0	0	15	25	0	12	0	4	0	0	28	15	0	23	18	22	0	7	18	14	0	0	12	14	6	24	37	24	13	21	4	14	30	38	35	22	10	48	5
	01:40:00	10	23	17	27	0	13	39	16	0	2	0	9	28	0	3	0	0	0	0	28	21	10	16	18	18	0	4	33	0	6	0	0	8	1	35	22	21	29	37	18	28	16	20	46	2	3	6	0
	01:50:00	19	20	55	19	0	11	30	30	2	0	0	0	16	0	0	0	0	6	0	30	11	0	2	13	10	0	9	48	3	0	0	1	9	22	18	37	22	24	23	5	12	12	14	23	9	6	4	0
	02:00:00	3	27	20	28	0	16	37	2	3	0	0	0	28	8	15	0	0	5	0	35	1	7	0	16	0	0	10	30	33	0	0	61	0	25	24	34	21	22	23	0	22	2	28	45	19	0	0	0
	02:10:00	0	20	24	35	0	11	42	0	0	0	12	14	23	0	11	5	0	4	0	28	15	7	23	15	4	0	0	34	42	0	0	24	15	16	16	32	24	28	45	13	25	1	7	43	14	7	3	12
	02:20:00	6	16	19	51	4	8	24	0	0	0	18	25	29	0	0	11	0	0	0	36	18	4	36	11	28	0	9	13	32	5	0	2	0	10	31	44	27	17	23	0	10	33	7	26	19	2	7	0
	02:30:00	0	24	20	21	5	11	33	0	0	0	16	20	34	0	0	0	0	0	0	36	0	3	37	20	18	0	4	23	37	5	0	0	0	22	22	36	5	11	20	0	0	3	10	31	28	8	9	0
	02:40:00	0	25	26	26	0	14	5	0	0	0	7	14	25	0	0	0	0	0	0	25	2	0	43	15	18	0	7	33	0	0	0	0	0	20	20	39	12	17	21	0	0	3	17	48	21	5	2	0
	02:50:00	0	15	16	11	0	10	42	0	0	0	16	10	23	0	0	0	0	0	0	56	2	1	33	1	10	6	0	28	0	0	0	34	21	0	31	35	15	20	26	5	0	16	16	37	19	5	14	6
	03:00:00	3	22	22	39	0	8	41	43	0	0	13	0	16	0	6	0	17	0	0	30	14	1	28	0	0	0	8	39	23	7	0	36	17	24	31	30	10	29	23	4	0	19	30	43	16	5	5	0
	03:10:00	24	18	22	26	4	11	59	70	0	0	18	0	2	13	0	0	0	0	0	29	0	2	36	0	0	0	0	14	6	3	0	38	16	10	38	27	6	40	27	0	0	15	51	35	19	5	9	0
	03:20:00	8	29	27	20	9	19	52	24	0	0	3	0	24	0	0	0	0	0	0	53	13	0	33	0	5	0	12	34	0	10	0	0	0	33	47	42	10	25	22	0	0	0	26	25	18	0	11	12
	03:30:00	17	44	39	33	4	25	61	33	12	17	6	10	24	5	37	12	1	7	9	40	27	24	27	21	4	6	15	30	6	3	0	29	26	18	41	29	1	42	34	12	4	21	24	32	21	0	5	0
	03:40:00	10	25	24	22	13	0	51	19	14	0	20	15	33	18	19	26	7	3	4	34	31	29	19	35	19	12	35	50	26	22	15	36	82	19	36	31	17	40	44	28	61	32	27	35	36	24	10	9
	03:50:00	8	40	90	48	6	0	30	17	7	0	22	23	20	7	7	4	0	2	8	36	26	12	23	27	5	0	19	30	36	34	14	30	46	27	29	39	18	28	32	28	34	25	34	64	44	3	11	11
	04:00:00	4	27	43	33	1	18	24	6	2	0	0	30	30	1	20	0	0	0	0	39	33	0	25	31	33	0	36	36	52	32	36	8	29	35	45	55	6	34	23	38	22	34	31	28	39	0	8	12
	04:10:00	0	25	39	36	0	2	8	6	0	0	9	2	32	0	63	0	0	1	5	34	16	12	22	5	7	0	11	31	15	18	0	0	23	23	47	43	14	24	36	17	20	24	27	24	39	0	2	25
	04:20:00	0	15	41	28	0	0	24	0	7	0	19	0	16	0	15	7	2	0	14	30	3	1	9	0	0	0	40	31	0	28	0	15	32	29	30	57	13	57	24	70	18	35	32	77	38	0	6	0
	04:30:00	6	29	35	39	0	0	52	0	0	0	2	0	31	8	0	0	0	0	0	18	5	3	0	3	2	0	6	35	0	36	13	34	17	31	31	34	20	20	24	0	0	37	29	26	30	6	8	25
	04:40:00	0	23	28	37	4	0	30	0	11	0	0	0	33	0	2	0	0	0	0	26	2	2	0	3	0	0	64	39	0	19	17	52	0	8	36	45	17	17	19	7	2	52	39	61	28	0	3	10
	04:50:00	7	21	33	25	0	10	2	0	23	0	0	0	24	2	0	20	0	2	0	50	25	3	18	8	13	5	46	23	0	31	0	22	0	3	31	32	18	14	21	3	4	37	48	38	19	5	0	6
	05:00:00	0	24	25	19	0	8	136	11	5	0	1	6	22	2	0	0	3	0	4	37	23	0	18	0	0	0	52	39	0	22	0	0	38	32	36	28	11	20	24	10	0	0	20	44	27	24	15	0
	05:10:00	6	23	17	28	0	0	48	23	0	0	27	4	4	0	0	0	0	7	0	32	13	5	30	3	6	0	3	32	0	0	0	0	2	24	33	33	23	19	21	18	0	0	25	21	35	4	0	38
	05:20:00	4	22	18	45	0	0	22	8	0	0	0	0	12	0	0	26	0	0	0	27	0	10	19	3	8	0	5	45	27	23	0	0	8	18	27	37	16	26	17	0	18	10	44	55	33	0	0	47
	05:30:00	22	19	32	48	0	0	0	0	0	1	1	2	28	0	0	9	5	10	0	34	8	5	0	3	4	2	7	34	0	29	0	39	0	10	38	36	14	23	48	0	26	6	35	26	37	0	7	0
	05:40:00	7	22	36	57	0	5	0	0	0	3	0	0	30	0	5	0	0	0	3	46	17	2	0	0	11	2	0	22	0	40	0	19	0	5	33	47	11	22	17	0	24	1	24	52	33	0	0	1
	05:50:00	22	23	40	74	0	4	0	0	7	0	9	0	33	0	10	16	0	0	5	36	5	0	0	0	7	0	16	33	4	19	0	1	5	29	35	38	0	6	36	33	14	26	10	56	20	0	5	4
	06:00:00	40	22	31	50	0	0	0	0	0	0	19	5	14	0	5	12	0	0	0	21	0	8	0	0	6	0	19	41	0	6	0	0	8	31	42	39	16	17	30	0	0	23	19	20	26	0	19	3
	06:10:00	4	17	39	58	0	0	1	16	0	0	2	10	28	9	0	3	0	0	9	34	0	1	20	0	34	0	19	31	39	0	0	48	0	5	31	39	3	15	26	0	0	16	11	32	25	0	0	7
	06:20:00	6	36	22	30	0	5	4	22	0	0	0	23	21	0	0	8	2	0	0	33	0	0	0	0	0	0	0	30	33	0	0	4	12	25	29	29	17	18	2	0	32	0	7	82	29	0	0	8
	06:30:00	0	23	32	53	0	0	39	0	0	0	0	28	12	0	0	0	0	1	9	38	0	4	0	8	2	0	16	33	17	0	0	7	36	24	24	47	11	14	0	27	37	13	0	71	34	0	0	11
	06:40:00	0	20	42	1	0	1	14	0	21	0	0	16	0	0	0	22	9	0	0	43	9	3	0	0	2	2	5	29	0	0	0	15	14	30	33	46	5	26	4	11	16	0	0	74	33	0	0	10
	06:50:00	4	28	16	0	0	0	0	0	23	0	0	6	14	0	4	0	0	2	19	33	6	0	0	11	2	1	12	29	0	8	0	52	0	24	37	42	2	16	0	0	0	0	0	45	38	0	10	16
	07:00:00	0	25	29	7	0	1	0	0	12	0	0	0	2	0	0	0	0	0	42	39	7	4	0	9	0	0	9	15	0	7	0	42	0	0	32	39	10	13	70	0	0	1	0	94	41	0	6	2
	07:10:00	0	19	12	17	0	0	0	0	9	0	14	0	7	4	2	2	0	0	0	26	31	4	0	8	3	0	24	21	0	3	0	0	0	0	28	43	11	22	0	0	18	3	0	63	36	0	12	29
	07:20:00	3	23	26	0	0	0	0	0	0	0	0	0	0	0	0	8	0	0	5	31	5	7	0	0	0	3	8	30	0	0	0	0	0	12	33	45	3	21	13	23	11	2	0	31	31	0	5	12
	07:30:00	0	15	26	0	6	6	0	15	14	0	0	0	0	0	0	0	0	0	0	34	4	18	2	0	4	0	11	34	22	17	0	0	0	14	46	42	7	36	11	0	0	18	7	35	23	0	8	21
	07:40:00	0	19	24	2	0	0	0	0	17	0	0	0	9	0	4	23	0	0	4	35	0	0	0	0	2	0	0	32	2	0	0	23	0	8	46	45	0	23	0	0	0	3	4	23	35	0	5	7
	07:50:00	0	8	30	0	0	0	4	0	0	0	10	0	7	0	0	0	0	0	41	34	11	0	0	10	0	3	9	25	5	5	0	0	32	17	46	42	0	18	0	2	0	6	0	112	32	0	0	92
	08:00:00	0	0	27	26	0	0	15	0	0	7	3	0	4	0	0	2	1	0	0	40	8	3	0	19	4	7	47	29	13	0	0	39	15	10	48	46	0	17	0	0	1	9	0	18	27	0	0	12
	08:10:00	0	0	32	0	0	0	0	18	13	0	3	0	3	0	0	5	6	0	0	33	0	4	0	0	4	0	6	21	0	19	0	0	0	0	33	41	7	26	0	0	2	27	0	9	30	0	0	0
	08:20:00	0	0	28	0	0	0	4	4	0	0	0	0	3	0	0	0	0	0	0	30	3	1	0	3	0	0	4	14	0	9	0	0	0	19	40	43	9	24	0	0	9	24	0	0	46	0	0	11
	08:30:00	43	0	22	18	5	6	5	0	2	0	0	0	5	0	0	0	0	0	5	27	0	0	0	0	0	0	8	23	25	7	0	5	0	24	36	40	4	17	0	0	0	12	0	36	34	0	0	79
	08:40:00	10	104	23	10	0	0	1	0	20	0	0	0	2	0	0	3	0	0	0	39	3	0	0	0	0	0	0	16	0	0	0	1	0	13	50	71	6	28	0	0	0	3	26	0	29	0	0	0
	08:50:00	0	12	28	0	0	2	24	0	14	0	13	0	0	6	0	0	0	5	0	39	2	0	2	6	2	2	0	22	0	28	0	0	0	10	38	43	0	9	0	0	0	0	0	30	22	0	0	0
	09:00:00	41	0	29	0	0	0	20	0	0	0	0	0	14	0	0	0	0	0	0	37	0	0	0	18	0	8	8	26	0	9	0	4	0	32	42	42	0	19	0	30	0	12	0	0	30	0	0	0
	09:10:00	0	0	26	0	0	0	3	0	0	0	0	0	0	0	0	0	9	0	0	67	0	0	3	6	0	23	5	12	0	0	0	0	43	38	31	29	5	11	0	9	41	1	0	63	32	0	0	0
	09:20:00	0	57	33	0	0	0	9	0	0	0	0	0	0	0	0	2	0	0	215	35	0	6	0	12	0	35	34	27	0	6	0	21	1	0	39	40	0	11	0	9	0	16	6	43	38	0	0	16
	09:30:00	0	0	15	0	0	0	5	0	0	0	3	0	0	0	0	5	0	0	33	59	7	0	4	1	0	11	13	34	2	33	0	0	0	11	29	46	0	14	0	0	0	36	1	0	30	0	0	0
	09:40:00	0	65	13	4	0	0	0	0	0	0	2	0	0	3	0	0	3	0	38	37	0	2	0	1	0	6	16	38	5	0	0	0	0	27	71	43	0	13	0	0	0	23	0	7	29	0	0	0
	09:50:00	5	11	34	0	0	0	2	0	0	0	0	0	0	0	0	0	0	0	0	43	0	3	12	0	0	0	17	17	71	20	0	0	13	4	61	41	0	19	0	0	0	5	0	26	19	0	0	0
	10:00:00	0	6	19	0	0	0	0	0	0	0	0	0	0	0	12	0	0	0	0	20	2	10	14	0	2	6	7	31	28	21	0	7	12	26	55	33	0	22	0	0	0	33	0	9	36	0	0	0
	10:10:00	0	0	24	0	0	0	0	0	0	0	0	3	0	0	6	0	0	0	7	30	2	0	26	13	0	18	6	22	22	0	0	18	0	22	31	36	13	9	0	0	2	16	0	0	40	0	47	0
	10:20:00	0	7	21	8	3	3	18	0	0	0	0	4	0	0	0	0	2	0	0	37	4	0	5	20	0	25	35	23	0	28	0	0	0	12	49	28	2	11	0	0	18	0	0	0	30	0	0	0
	10:30:00	0	13	29	0	0	0	102	0	0	0	0	2	0	0	9	0	0	0	2	43	6	2	0	3	0	10	17	21	0	17	0	3	5	14	38	35	7	22	0	0	0	0	0	16	31	7	0	0
	10:40:00	0	0	46	0	2	3	8	0	0	0	0	0	0	0	0	0	0	0	0	31	0	0	28	1	1	8	0	17	0	45	0	5	11	33	48	32	10	29	0	0	0	0	0	16	31	0	0	0
	10:50:00	5	14	62	38	0	0	5	0	0	0	0	0	0	0	0	0	0	0	0	33	0	5	5	3	0	12	5	24	20	34	0	22	0	14	32	40	4	20	0	0	30	2	5	11	31	0	0	0
	11:00:00	0	0	29	25	0	8	8	0	7	0	0	2	0	0	6	0	0	0	6	5	0	0	34	4	1	8	0	3	0	0	0	0	0	12	47	43	0	18	0	0	0	8	14	27	27	0	0	0
	11:10:00	9	0	35	0	0	0	0	51	0	0	0	0	8	0	0	0	0	0	0	9	8	0	26	0	0	2	80	19	5	17	0	48	25	31	51	43	0	20	0	0	26	0	76	5	30	0	0	0
	11:20:00	0	0	44	0	0	0	10	8	0	0	0	124	0	0	0	0	0	0	32	30	0	2	17	0	0	39	31	1	0	12	0	46	24	17	45	38	0	22	19	0	0	10	18	105	38	60	0	6
	11:30:00	0	0	48	20	0	1	19	3	0	0	0	0	0	0	0	0	0	0	15	38	6	1	0	45	0	2	0	29	0	19	0	0	0	0	76	34	0	17	0	0	82	4	0	0	38	0	0	0
	11:40:00	3	0	39	0	0	5	23	28	0	0	3	35	0	0	0	0	0	0	0	39	16	0	0	8	0	51	22	25	4	35	0	15	0	12	56	43	0	31	13	17	0	2	0	2	30	0	111	0
	11:50:00	0	0	23	0	0	0	48	0	0	0	0	2	0	3	0	5	0	0	10	45	0	2	0	0	0	3	12	14	8	11	0	5	0	29	35	44	0	22	0	0	0	3	0	36	8	0	12	0
	12:00:00	0	0	21	0	0	0	0	6	0	0	1	0	0	0	0	2	3	0	0	0	0	0	0	15	0	0	5	6	0	43	0	71	1	23	46	42	8	19	0	3	33	6	4	10	8	0	39	17
	12:10:00	3	0	42	27	9	15	14	0	6	0	2	1	14	0	19	12	17	5	0	9	0	9	16	24	10	29	25	10	40	0	25	103	30	26	50	45	22	44	22	49	34	36	19	43	43	0	25	37
	12:20:00	10	31	46	65	12	21	48	32	0	15	23	38	25	12	15	23	32	15	4	34	38	18	5	11	16	16	22	34	40	68	82	57	28	35	49	49	13	38	36	47	24	25	29	54	50	22	103	4
	12:30:00	11	28	49	36	17	16	36	22	0	14	17	20	16	7	1	8	17	9	2	45	39	7	11	35	12	29	26	32	45	19	61	31	21	37	56	52	10	44	31	34	25	25	14	39	43	3	10	6
	12:40:00	8	15	48	28	10	14	37	20	7	2	3	2	7	15	5	3	8	6	9	36	33	7	9	9	6	25	25	38	29	37	42	32	18	30	35	57	18	28	28	17	27	30	36	101	42	3	22	15
	12:50:00	11	21	44	29	0	14	45	16	2	0	4	21	13	6	12	9	3	5	13	34	29	4	10	14	9	36	16	27	38	24	26	46	27	27	30	54	26	36	17	3	17	23	29	80	41	5	15	17
	13:00:00	12	36	49	27	23	19	33	16	11	0	5	21	14	16	11	7	5	11	10	39	27	12	1	22	53	15	14	31	18	27	39	62	27	25	43	39	23	19	21	6	19	26	20	72	41	2	19	16
	13:10:00	17	30	56	7	31	10	29	28	25	7	12	25	18	11	6	16	16	10	9	44	20	10	13	33	19	6	14	45	33	29	64	31	0	22	40	35	18	24	28	19	26	38	28	28	39	2	12	14
	13:20:00	35	36	49	20	32	12	34	20	5	3	9	18	42	11	0	11	5	5	8	48	14	11	20	33	4	15	21	34	25	3	65	36	17	19	43	44	19	15	23	7	19	43	17	92	42	10	17	2
	13:30:00	8	28	43	29	29	13	25	23	0	0	23	24	32	11	6	0	13	17	6	30	23	3	11	22	4	12	21	33	51	16	31	56	0	3	28	43	7	27	33	25	25	30	25	103	37	5	17	2
	13:40:00	12	22	42	23	35	10	38	17	0	0	12	28	25	17	7	9	7	2	20	38	24	24	4	29	15	15	12	31	31	8	32	22	0	23	38	33	20	29	34	43	30	23	2	72	55	0	20	5
	13:50:00	26	29	52	22	37	7	38	17	0	0	0	19	17	12	6	1	4	3	9	37	19	18	17	15	11	18	17	35	43	0	18	27	18	29	36	38	16	26	34	25	14	24	8	64	36	15	4	0
	14:00:00	17	29	38	20	39	17	40	0	2	3	13	22	23	10	3	4	6	2	14	58	14	4	10	28	2	20	26	37	39	19	8	48	20	6	30	43	2	32	17	18	25	25	34	46	45	2	17	4
	14:10:00	32	27	55	33	26	12	35	12	0	0	6	15	20	3	0	16	0	7	1	49	29	11	16	24	6	3	4	33	18	7	37	14	9	9	33	38	15	34	24	29	25	25	21	55	42	11	13	7
	14:20:00	11	29	47	57	30	12	53	22	7	0	15	21	16	13	2	15	8	1	14	52	24	3	17	26	36	24	10	27	53	0	8	7	16	28	31	36	22	10	26	14	72	22	14	37	39	5	10	29
	14:30:00	28	21	41	36	31	9	48	12	7	0	0	25	19	14	4	13	3	0	20	54	17	14	18	30	11	23	7	34	47	0	0	0	35	32	37	41	10	42	12	12	24	20	30	40	43	0	8	0
	14:40:00	27	28	43	51	39	11	40	22	0	0	10	25	12	16	4	2	2	4	11	55	26	11	31	29	16	4	4	37	66	10	0	26	43	13	34	43	20	32	47	21	32	15	25	71	41	5	8	4
	14:50:00	24	28	33	32	39	12	38	21	4	0	0	24	18	11	3	2	9	8	2	39	15	17	25	27	24	0	21	35	40	6	42	28	26	12	42	21	16	32	24	10	22	15	20	66	20	1	8	4
	15:00:00	28	41	40	28	46	9	44	20	0	0	14	31	34	11	2	17	3	3	6	24	17	12	27	38	18	25	21	30	26	7	31	28	5	32	30	42	18	12	29	23	31	16	20	62	35	9	18	11
	15:10:00	14	30	34	26	44	11	44	20	2	9	11	21	17	13	11	3	6	6	5	29	27	16	25	25	92	12	7	27	33	1	40	23	0	26	25	37	22	20	17	12	58	30	15	57	39	8	20	6
	15:20:00	37	42	50	43	46	15	39	19	2	0	16	27	24	16	0	3	0	0	6	52	50	10	22	27	2	4	37	28	31	6	56	17	0	25	31	44	17	15	30	23	31	9	16	64	44	6	10	0
	15:30:00	21	32	53	31	72	13	40	20	0	1	0	23	21	19	14	4	0	0	5	41	23	7	31	34	9	3	18	42	42	0	34	9	28	23	34	34	25	31	30	67	26	8	22	71	26	8	20	7
	15:40:00	14	23	26	25	66	7	33	23	0	0	21	24	25	11	3	13	2	3	0	40	28	15	39	32	10	0	19	30	43	6	25	31	6	12	27	26	16	22	22	17	30	25	13	35	41	3	20	13
	15:50:00	17	31	46	32	51	15	39	20	0	0	15	0	26	20	7	1	2	6	3	51	28	13	37	31	11	22	11	28	43	0	19	30	13	20	35	30	16	8	36	6	20	25	15	31	33	12	12	7
	16:00:00	24	35	40	26	61	13	37	18	0	0	0	0	23	23	24	11	0	1	1	38	20	15	36	43	5	10	0	30	37	12	0	28	24	23	34	48	5	21	29	17	33	23	14	48	38	15	15	0
	16:10:00	27	24	42	34	64	9	38	21	0	0	0	4	12	18	3	0	10	5	1	39	31	18	23	33	5	11	19	37	42	4	30	33	35	9	42	36	9	33	26	6	45	22	32	66	29	7	9	1
	16:20:00	30	25	45	26	57	13	42	13	0	0	16	0	30	23	0	0	9	6	1	45	26	15	24	22	5	8	4	33	27	7	20	14	10	4	45	35	10	32	19	22	14	75	29	52	37	13	28	4
	16:30:00	17	40	42	26	59	12	47	0	1	0	1	3	15	15	3	3	1	0	5	49	36	17	29	38	5	15	7	37	32	7	25	21	9	23	37	41	24	25	14	24	24	26	20	34	35	10	9	14
	16:40:00	11	21	45	22	47	17	42	0	0	0	0	2	20	5	12	14	0	3	1	57	26	10	36	36	0	29	8	32	34	6	14	32	0	14	26	47	10	47	29	10	20	25	26	39	38	13	13	11
	16:50:00	28	35	39	18	55	25	43	0	0	0	12	25	19	14	13	14	0	1	14	44	22	7	21	26	6	18	21	24	7	0	0	39	19	11	38	49	27	33	34	39	15	29	38	30	41	15	20	13
	17:00:00	31	31	58	15	77	23	52	0	0	12	0	5	27	15	3	10	4	0	68	35	28	17	35	27	6	0	21	24	35	15	0	31	11	4	28	43	18	26	26	47	34	50	39	30	37	9	24	10
	17:10:00	8	11	50	20	35	31	43	0	0	2	0	9	39	14	0	6	1	0	30	46	26	8	29	30	1	5	30	25	37	0	40	15	38	20	24	31	19	26	23	26	18	21	17	69	44	8	12	0
	17:20:00	11	21	50	28	52	16	43	25	1	5	0	26	20	9	5	10	4	0	0	45	28	14	14	29	25	13	7	36	67	0	0	1	28	23	29	43	34	33	37	19	33	36	39	52	34	6	21	19
	17:30:00	19	40	45	30	59	31	43	24	0	2	7	18	20	10	11	28	4	2	0	45	25	13	27	26	15	29	26	11	10	0	0	21	21	9	16	29	30	20	36	23	38	26	30	56	31	11	24	15
	17:40:00	29	37	42	31	64	25	49	18	0	0	4	0	21	24	5	13	2	6	0	64	19	1	33	35	13	49	12	13	41	6	62	41	0	16	35	38	23	32	17	5	22	16	33	50	37	11	15	11
	17:50:00	8	46	35	36	80	23	52	24	58	0	9	0	25	17	1	0	0	7	0	63	41	0	25	31	12	29	15	27	27	0	10	29	0	18	40	36	18	19	26	29	28	36	26	43	70	8	13	9
	18:00:00	16	16	24	33	71	34	45	9	3	4	16	0	28	18	11	6	8	2	0	53	29	4	31	32	8	21	30	45	23	0	0	34	0	9	31	34	26	21	34	14	25	19	24	59	28	12	15	3
	18:10:00	16	30	44	27	91	23	41	2	10	0	22	21	25	23	5	31	2	2	2	41	25	14	30	31	9	0	26	35	39	0	0	39	0	2	35	37	16	31	21	25	25	34	25	64	42	11	14	5
	18:20:00	21	33	44	27	49	28	46	7	4	0	11	28	19	21	3	13	4	5	0	49	27	9	30	30	14	34	10	23	26	2	17	26	9	24	41	50	26	29	8	33	21	25	46	58	31	8	19	0
	18:30:00	25	34	40	29	56	25	40	0	10	0	5	16	32	16	0	16	8	3	3	52	22	25	26	27	5	17	20	38	37	0	4	41	0	20	33	35	19	23	30	12	37	21	34	68	36	5	23	11
	18:40:00	30	26	26	24	28	19	41	7	7	9	0	0	25	9	0	12	4	0	8	43	23	10	29	31	13	30	8	21	40	20	27	27	18	10	32	16	33	25	28	25	30	39	38	52	34	8	21	17
	18:50:00	17	32	40	28	41	18	42	12	4	0	0	0	23	18	0	12	5	0	4	60	25	24	29	31	10	16	16	32	33	4	0	44	23	25	27	32	27	25	21	13	33	30	48	49	45	5	21	16
	19:00:00	20	27	44	36	37	25	46	19	0	0	0	0	36	12	14	0	0	0	1	72	21	20	29	25	12	12	12	13	46	1	9	31	13	6	24	25	20	13	35	36	22	32	29	35	37	9	20	13
	19:10:00	17	43	33	53	61	23	44	14	0	0	21	0	38	21	15	2	1	0	2	61	28	28	29	28	15	4	19	26	39	0	3	16	0	11	33	39	24	28	16	20	15	15	27	44	31	16	11	13
	19:20:00	31	34	36	24	39	19	48	20	0	1	22	0	30	21	17	19	5	3	7	46	43	14	58	27	8	0	21	28	46	0	21	9	0	8	48	45	33	42	30	18	64	26	38	52	39	19	11	15
	19:30:00	19	28	43	35	39	24	49	22	0	0	18	4	29	18	0	0	0	0	2	55	30	18	17	25	6	13	33	20	33	15	32	34	27	0	23	40	23	26	31	17	30	21	32	51	34	2	19	12
	19:40:00	24	41	37	23	66	20	46	16	3	0	0	26	50	24	3	2	0	0	0	56	32	18	26	25	20	16	2	20	40	0	26	11	3	24	36	30	14	21	24	12	28	26	24	58	33	4	18	4
	19:50:00	25	34	42	29	43	21	48	0	0	0	3	22	20	18	3	10	2	3	4	36	23	18	35	29	15	0	20	30	42	0	0	26	0	16	23	40	15	36	33	14	28	37	22	42	34	11	18	5
	20:00:00	12	29	49	30	38	21	49	0	0	0	0	27	21	33	2	20	5	0	2	19	26	19	43	31	13	5	24	36	28	0	0	25	0	9	23	53	21	35	45	31	27	20	48	55	35	6	15	15
	20:10:00	26	31	47	26	70	24	41	10	0	0	0	5	28	10	9	4	6	0	1	41	30	11	32	16	3	5	7	40	50	0	0	31	38	10	39	48	7	35	36	12	12	33	26	58	37	12	12	16
	20:20:00	31	37	42	32	65	23	41	10	0	0	5	4	27	19	0	25	0	2	4	46	25	23	31	27	29	9	10	32	35	0	0	14	35	12	45	51	35	30	38	17	19	32	40	48	37	10	23	12
	20:30:00	26	31	38	24	53	23	41	22	11	0	0	0	37	6	0	13	4	0	2	41	29	0	34	22	18	0	39	35	57	0	0	29	36	12	46	45	24	29	26	30	12	31	39	51	44	11	25	0
	20:40:00	21	31	37	30	48	36	57	22	4	6	4	0	18	6	3	0	8	0	0	49	30	16	33	30	16	0	18	26	33	21	0	31	21	1	24	44	24	17	27	14	11	36	39	40	29	14	24	11
	20:50:00	19	45	44	22	70	27	46	0	0	1	0	0	32	4	6	0	6	1	3	38	30	15	32	31	15	6	30	18	32	0	1	13	3	8	36	102	16	23	36	6	29	32	38	38	45	18	9	13
	21:00:00	15	37	38	34	59	26	52	0	0	0	0	4	12	19	8	2	3	3	0	29	26	19	29	28	14	0	14	30	38	0	0	38	29	11	38	63	23	12	40	17	50	18	37	35	45	20	14	15
	21:10:00	17	40	48	27	75	66	41	2	0	0	5	0	15	15	4	2	5	0	0	48	21	24	34	32	20	0	18	50	38	0	0	41	34	12	33	85	27	23	31	36	27	32	26	41	23	15	9	12
	21:20:00	21	18	44	24	72	43	53	0	0	0	0	0	27	1	2	10	0	2	2	64	31	18	41	34	17	20	13	37	44	2	15	7	4	0	39	46	26	13	26	12	31	23	44	42	20	20	13	13
	21:30:00	23	26	40	28	55	43	51	2	0	0	0	2	28	14	14	11	0	18	3	45	26	6	39	26	16	8	4	31	40	0	3	2	9	11	61	65	20	14	25	20	21	33	36	45	15	8	17	11
	21:40:00	22	32	55	21	47	34	51	5	0	3	15	26	24	15	15	0	8	0	0	42	18	7	44	49	17	8	18	29	40	0	50	0	16	17	37	123	45	19	31	23	16	13	43	38	32	20	22	0
	21:50:00	20	29	42	26	52	52	43	16	0	2	0	0	46	17	0	20	3	0	0	40	25	14	73	36	14	35	8	43	40	0	34	0	7	7	28	84	30	22	25	18	33	35	44	41	25	26	17	10
	22:00:00	22	33	51	29	52	52	43	19	0	0	0	0	33	20	0	6	14	0	0	51	30	10	35	35	9	0	15	30	47	0	25	4	33	16	30	90	14	20	40	6	40	31	41	39	20	13	11	10
	22:10:00	32	31	43	26	35	41	51	19	0	0	12	0	30	22	6	11	0	0	0	31	24	16	33	30	11	19	1	20	45	0	0	36	14	3	28	44	23	27	33	27	25	14	35	55	27	16	10	13
	22:20:00	13	33	50	26	36	37	48	64	0	0	4	0	34	14	0	0	3	0	7	37	23	23	34	28	17	0	12	33	37	0	0	36	28	7	35	89	15	22	33	14	25	14	55	54	41	8	9	0
	22:30:00	6	26	43	23	48	34	44	17	0	0	0	0	28	27	10	0	2	2	0	52	30	22	38	26	13	0	7	33	34	0	0	15	40	7	36	32	14	30	28	20	27	35	49	57	23	13	14	4
	22:40:00	2	27	42	28	42	35	50	20	0	0	0	3	37	22	6	0	2	0	8	32	31	17	25	25	19	0	10	19	36	0	0	68	26	28	23	42	21	24	31	21	26	12	39	42	35	11	8	16
	22:50:00	13	37	45	16	47	34	40	17	0	0	2	0	35	4	0	0	4	5	0	39	35	16	34	30	20	11	3	24	36	0	0	30	7	5	22	48	18	27	17	29	28	29	30	42	36	13	15	12
	23:00:00	5	35	33	21	45	37	39	23	0	0	0	0	27	5	11	13	6	0	6	35	29	20	40	19	31	5	14	33	33	0	0	13	6	6	28	120	12	34	34	26	33	16	36	35	43	9	17	12
	23:10:00	21	23	35	46	46	33	42	2	0	0	0	19	25	16	7	0	0	0	3	47	38	13	28	35	9	0	11	36	52	6	0	76	0	12	42	85	20	26	26	13	24	18	41	40	44	17	6	18
	23:20:00	30	40	42	56	50	40	49	0	0	0	22	19	21	16	16	0	0	0	0	38	33	0	24	22	15	0	6	25	41	8	0	26	0	2	31	105	25	20	27	18	22	12	59	49	28	11	2	3
	23:30:00	26	32	38	52	40	52	44	0	0	0	0	3	23	16	0	0	6	1	6	31	26	0	32	32	7	19	5	16	36	13	0	5	0	6	25	120	28	40	41	11	32	13	59	38	43	11	0	2
	23:40:00	16	29	28	36	49	34	41	8	18	0	0	0	8	19	0	8	0	0	2	33	28	13	41	31	7	33	0	33	43	2	0	35	13	7	32	78	28	35	20	23	31	13	48	58	32	14	0	17
	23:50:00	21	28	36	37	40	50	55	17	2	0	1	0	20	2	0	0	3	2	0	27	29	10	25	30	10	4	0	20	46	0	0	45	26	12	19	56	20	13	30	15	8	39	16	42	33	7	0	14
Day 4	00:00:00	15	51	26	32	50	40	38	17	12	11	4	3	33	9	6	2	0	1	0	37	29	18	31	23	8	0	6	40	30	2	5	41	14	3	43	60	23	24	25	11	15	9	47	38	37	16	11	15
	00:10:00	38	23	45	49	65	40	36	10	5	3	11	20	30	10	28	18	8	5	11	31	43	20	15	26	16	9	13	73	14	42	0	21	10	39	31	45	20	18	38	20	29	33	96	25	29	14	17	19
	00:20:00	3	21	25	40	42	30	52	0	0	0	5	0	25	0	0	12	0	1	1	43	10	4	12	4	1	0	0	52	0	10	0	95	7	25	31	48	28	29	39	11	36	94	101	47	28	0	9	11
	00:30:00	49	30	21	39	36	36	49	0	0	0	0	0	21	0	4	2	43	0	1	24	23	0	20	3	2	0	0	65	5	0	0	45	4	18	34	30	47	32	22	28	0	30	78	24	26	0	0	0
	00:40:00	12	31	3	39	44	26	39	6	0	0	0	0	25	0	9	5	29	5	0	34	22	0	32	11	0	24	0	48	7	0	0	42	0	30	47	49	14	28	24	20	44	22	47	28	28	1	0	22
	00:50:00	11	32	12	29	33	30	33	17	0	0	0	0	22	2	0	14	0	1	7	28	11	5	24	1	2	5	10	34	16	0	0	74	28	22	32	35	38	25	43	0	16	14	45	42	24	3	4	43
	01:00:00	8	26	17	30	39	30	27	4	0	0	3	0	23	0	0	7	0	0	0	35	24	7	36	0	6	6	0	50	5	0	0	28	6	21	30	36	28	42	24	13	28	29	47	27	22	10	9	8
	01:10:00	8	29	24	49	25	27	24	0	0	0	3	0	27	0	0	10	0	2	6	33	5	0	20	14	19	0	5	11	0	0	0	22	0	14	29	56	12	35	27	18	19	10	39	24	24	14	8	0
	01:20:00	0	15	28	32	9	20	36	33	3	0	0	0	18	4	9	12	0	5	0	45	16	3	27	23	18	0	53	38	0	28	0	21	17	23	40	46	28	14	20	3	0	24	90	22	27	9	13	0
	01:30:00	0	28	18	44	33	22	43	0	0	0	9	0	20	0	0	8	4	2	6	31	15	11	33	22	33	0	29	30	0	0	0	9	3	13	24	40	12	26	27	0	0	12	41	26	28	0	18	63
	01:40:00	0	25	18	32	0	41	19	9	0	0	4	0	22	0	0	5	0	0	0	35	4	6	16	22	0	0	16	30	17	18	4	14	0	3	64	38	15	33	16	52	0	2	37	27	25	10	9	14
	01:50:00	0	21	29	38	7	27	36	11	0	13	0	4	37	0	0	0	0	2	0	29	12	2	27	24	0	8	6	37	0	7	0	22	0	23	49	33	21	21	28	0	30	19	51	27	25	0	4	9
	02:00:00	0	24	17	43	18	21	29	3	0	0	0	0	20	0	0	0	4	3	3	29	14	9	30	14	3	0	0	34	0	9	40	30	0	21	45	48	41	21	27	0	1	16	32	32	20	2	4	12
	02:10:00	12	16	11	30	0	26	32	2	6	0	0	0	36	3	0	0	0	3	0	15	8	3	28	0	14	0	10	29	9	10	8	12	0	0	33	45	14	25	22	25	10	23	53	26	21	1	2	0
	02:20:00	2	33	16	32	0	23	40	11	0	0	0	0	34	0	0	1	10	5	0	35	4	4	26	0	10	0	7	33	0	19	18	2	25	19	50	42	22	30	19	36	23	27	41	30	39	7	4	0
	02:30:00	0	14	7	38	11	20	29	9	0	0	0	0	32	0	0	5	12	0	4	37	7	4	17	0	39	0	0	19	0	11	0	5	8	17	47	36	23	31	35	31	16	3	39	29	29	0	3	0
	02:40:00	0	18	6	17	4	20	40	9	0	0	8	0	30	0	2	0	0	0	0	34	19	0	24	7	0	0	0	41	70	5	0	20	0	0	41	23	33	24	27	14	0	19	42	33	20	16	20	0
	02:50:00	72	31	17	48	0	24	34	0	0	0	3	2	24	0	5	0	0	0	6	43	13	4	12	0	0	0	5	29	30	4	0	0	0	27	35	54	37	28	12	36	13	41	24	27	19	0	39	14
	03:00:00	5	7	33	40	0	15	19	6	6	0	4	0	18	0	0	0	0	0	10	29	28	2	34	0	2	0	7	22	19	11	23	0	0	0	58	51	28	32	25	29	0	2	59	25	34	0	0	16
	03:10:00	0	32	28	47	0	15	31	3	0	0	0	0	27	0	0	1	5	0	0	36	2	3	28	10	0	18	28	27	0	9	69	0	10	22	40	30	22	27	31	4	0	53	43	14	25	4	12	0
	03:20:00	0	22	25	29	0	1	30	9	0	0	0	0	26	0	9	0	0	0	0	35	12	6	36	8	0	0	0	31	12	0	0	32	0	15	34	37	18	30	20	3	3	22	32	29	23	36	0	0
	03:30:00	0	8	29	22	0	0	29	0	0	0	0	0	23	6	0	14	0	0	0	27	4	0	23	5	0	24	1	39	21	3	19	0	0	23	36	35	25	14	8	0	10	0	27	51	32	5	3	0
	03:40:00	0	45	20	26	0	0	48	0	0	0	0	0	15	0	3	2	1	0	12	24	13	0	29	2	0	15	26	31	3	0	16	100	5	10	32	28	10	41	17	0	0	2	55	27	19	8	1	0
	03:50:00	0	28	29	29	0	0	32	15	0	0	0	2	29	0	0	0	6	0	7	10	23	3	30	24	0	13	0	37	7	0	0	6	0	0	25	43	39	50	18	15	0	11	32	38	29	6	18	0
	04:00:00	0	20	9	35	0	14	16	0	0	0	0	9	21	0	2	0	71	0	5	15	0	4	21	3	3	1	0	64	39	3	5	7	0	27	33	80	23	36	26	0	59	18	12	36	18	1	3	0
	04:10:00	3	20	27	19	0	6	37	0	0	0	0	0	28	0	0	0	0	0	0	30	5	0	27	0	15	7	16	47	15	1	0	0	0	17	60	46	24	36	18	0	0	15	29	38	28	69	7	0
	04:20:00	0	16	25	45	0	0	32	0	0	0	0	0	24	0	0	0	0	0	2	43	0	5	34	3	4	3	0	30	17	0	8	107	0	0	51	42	22	54	33	0	0	16	32	20	20	0	14	0
	04:30:00	0	8	12	23	0	5	34	3	0	4	4	0	27	5	0	0	0	0	1	36	8	0	29	0	4	13	0	17	12	0	0	1	0	9	58	37	18	54	24	19	1	9	15	36	21	0	6	0
	04:40:00	0	24	24	65	0	15	33	0	0	0	0	0	27	0	0	0	1	0	0	37	9	2	13	10	1	5	0	29	42	16	0	0	0	24	63	50	9	49	25	2	38	12	116	31	30	14	4	0
	04:50:00	0	26	27	58	5	7	24	9	0	0	0	0	29	0	0	0	22	2	12	30	0	3	30	0	0	5	10	34	15	16	0	0	0	28	44	43	0	33	18	0	0	13	6	29	30	0	4	0
	05:00:00	0	3	10	41	0	0	29	0	0	0	0	0	37	0	0	0	0	0	0	29	24	4	37	0	0	0	0	30	0	1	0	0	0	1	60	36	19	25	16	0	0	0	23	36	21	0	3	0
	05:10:00	0	22	19	45	0	0	13	0	0	0	0	0	35	0	0	0	0	0	6	26	0	1	45	0	0	6	2	42	37	14	0	36	0	22	38	36	33	13	33	0	0	0	11	30	21	0	0	0
	05:20:00	0	23	23	21	0	10	27	0	0	2	0	0	26	0	0	0	0	0	0	37	10	0	30	12	0	0	4	29	5	0	0	0	0	14	37	51	15	21	0	0	16	0	11	26	25	24	0	0
	05:30:00	0	30	13	39	0	0	29	0	0	5	0	0	6	0	0	0	0	0	7	19	8	7	32	0	0	6	7	53	2	9	24	15	26	0	38	40	16	31	0	0	0	3	13	30	37	14	0	0
	05:40:00	0	23	13	26	0	0	30	0	0	0	0	0	28	0	0	0	0	0	5	37	0	4	3	0	0	0	3	31	4	10	20	46	10	0	30	36	10	26	0	0	21	15	0	28	25	11	0	0
	05:50:00	0	31	17	16	0	0	23	0	0	0	0	0	22	0	0	0	0	0	6	44	0	1	0	7	0	23	8	62	14	0	8	0	0	25	36	46	2	35	0	0	6	32	0	35	31	21	0	0
	06:00:00	0	29	22	7	0	0	25	11	0	0	11	0	27	0	2	0	0	0	0	37	8	2	0	0	0	9	0	40	7	0	18	35	0	10	40	59	0	41	0	0	6	23	0	33	22	33	0	0
	06:10:00	0	20	14	42	0	0	36	8	0	0	5	0	0	0	0	0	0	0	5	27	4	2	5	0	0	53	0	27	9	0	22	10	0	7	19	43	38	19	24	5	8	23	0	35	26	18	0	0
	06:20:00	0	9	13	16	0	7	33	2	0	0	0	32	6	0	2	1	0	0	0	20	5	2	0	0	0	0	5	19	8	9	8	0	0	8	52	24	0	34	19	0	15	19	0	36	37	10	0	0
	06:30:00	0	3	19	36	0	0	12	0	0	0	0	2	17	0	0	6	0	0	0	14	9	4	0	0	0	10	0	21	5	29	0	0	0	7	39	47	6	27	15	8	0	0	0	43	27	0	0	0
	06:40:00	0	0	16	16	9	0	23	3	0	0	0	4	26	0	0	0	0	0	0	30	0	0	0	39	0	15	0	39	2	36	0	15	0	5	38	52	0	19	0	0	0	2	3	10	25	13	0	0
	06:50:00	3	4	26	3	0	7	5	2	0	0	10	11	14	0	4	0	2	0	0	39	1	4	0	54	5	10	8	32	6	29	0	11	8	16	59	38	12	26	0	0	0	17	0	32	28	43	0	0
	07:00:00	0	0	37	1	1	0	27	3	0	0	0	0	13	0	0	0	0	0	9	28	0	2	27	31	16	8	3	28	8	6	0	0	7	11	28	39	8	27	0	0	0	17	10	43	25	0	0	0
	07:10:00	0	10	24	0	9	0	11	0	0	0	0	0	0	3	0	0	0	0	0	33	0	4	29	13	4	0	0	66	38	22	0	0	0	10	48	30	0	17	0	0	3	25	0	90	35	0	0	0
	07:20:00	0	5	16	0	0	0	15	0	0	0	0	0	9	0	0	0	11	0	0	18	0	3	5	34	2	13	2	30	72	20	0	7	0	0	44	39	0	13	0	4	9	33	0	22	14	0	0	25
	07:30:00	0	0	17	4	0	0	16	3	0	0	0	0	10	0	0	0	16	0	15	27	6	6	0	15	5	11	3	33	6	10	0	9	0	7	61	37	0	28	0	3	0	0	0	72	24	0	0	4
	07:40:00	0	0	28	4	0	0	0	0	3	0	0	2	52	0	5	9	4	0	0	22	2	3	0	0	0	0	0	20	0	3	0	0	0	16	33	35	0	31	0	0	81	19	0	38	19	0	0	0
	07:50:00	0	4	25	1	0	0	0	0	0	0	0	22	3	0	0	0	0	0	0	26	32	2	0	6	0	0	4	31	2	0	0	0	0	15	81	31	0	14	0	7	0	6	0	21	31	0	0	0
	08:00:00	0	0	21	0	0	0	0	0	0	0	0	23	5	0	0	0	1	3	0	39	7	0	0	4	0	12	1	35	34	0	0	0	0	11	47	31	0	41	0	0	0	10	0	17	23	0	0	0
	08:10:00	0	0	28	4	0	0	27	0	0	0	0	6	10	0	0	2	0	0	13	29	1	1	1	0	0	21	11	39	7	5	0	0	0	0	33	32	0	19	0	0	0	33	0	1	18	57	0	0
	08:20:00	0	9	19	56	0	0	20	2	0	0	0	6	0	0	0	3	0	0	12	34	9	9	0	0	0	7	0	43	16	0	0	0	0	0	48	40	0	34	0	24	0	22	0	10	10	7	0	15
	08:30:00	0	0	16	4	0	0	26	3	5	0	0	1	13	0	0	8	0	0	0	21	0	4	0	0	0	29	4	27	14	3	0	0	3	15	55	41	0	12	0	0	0	15	0	0	46	1	0	0
	08:40:00	0	0	10	0	0	0	7	0	0	0	0	8	3	0	2	0	0	0	8	38	0	1	2	0	0	7	15	29	0	12	0	66	0	24	31	42	0	0	0	0	0	6	0	3	28	13	0	0
	08:50:00	12	3	12	1	0	0	16	0	0	0	4	5	0	0	0	2	0	0	0	19	3	0	0	0	0	0	2	37	19	4	0	0	0	3	37	38	0	11	0	36	0	12	0	0	11	0	0	0
	09:00:00	0	12	23	0	0	0	0	7	0	0	0	4	1	0	0	20	6	0	0	21	0	3	0	0	0	6	0	47	8	17	0	0	35	10	48	39	0	13	0	0	41	25	0	38	13	4	0	2
	09:10:00	0	0	11	2	0	0	0	0	1	0	0	19	4	0	0	2	0	0	20	23	7	11	0	0	0	13	11	30	16	35	0	0	41	17	54	36	0	10	0	0	5	18	0	0	23	5	0	0
	09:20:00	0	0	11	0	0	0	0	0	0	0	0	1	0	0	2	2	0	2	0	13	0	12	0	0	0	11	4	33	4	0	0	10	31	14	54	36	0	15	0	0	18	10	0	10	9	0	5	0
	09:30:00	0	0	25	0	0	17	0	6	0	2	0	3	0	0	0	0	0	0	0	15	6	0	4	8	6	7	4	37	0	9	0	0	6	7	29	41	0	19	0	0	12	0	0	0	7	0	14	0
	09:40:00	0	0	18	4	0	0	19	0	0	0	0	0	0	0	0	10	0	0	15	9	2	1	0	0	0	7	0	20	0	0	0	0	7	4	51	40	0	33	0	0	25	3	0	8	27	0	0	0
	09:50:00	0	0	11	0	0	0	16	0	0	0	0	0	16	0	0	0	0	4	0	16	7	0	0	0	0	9	0	38	0	0	0	0	11	16	25	52	0	3	0	13	5	15	0	48	21	0	0	0
	10:00:00	0	0	52	0	0	0	19	0	0	0	0	0	23	0	0	0	0	0	0	1	18	5	0	4	0	3	0	29	0	0	0	0	25	22	30	62	0	18	0	0	20	19	0	0	20	0	6	0
	10:10:00	0	0	36	0	0	0	6	44	0	0	0	0	3	0	0	21	0	0	7	0	0	2	0	2	0	0	6	84	4	0	6	0	27	4	30	48	3	19	0	25	0	43	0	0	21	0	0	0
	10:20:00	0	0	15	0	0	0	0	0	0	0	0	0	0	0	0	9	0	0	11	5	0	4	0	2	0	0	38	20	9	0	0	0	0	1	37	52	0	13	0	0	6	32	0	0	22	0	41	0
	10:30:00	0	0	19	12	8	5	0	6	0	0	3	0	0	0	0	0	0	0	0	9	0	1	0	0	0	15	88	28	7	6	0	0	0	17	42	39	0	19	0	7	3	3	0	0	11	25	15	0
	10:40:00	0	0	17	0	0	0	0	15	0	0	2	0	0	0	0	0	0	0	0	28	0	5	0	6	0	0	68	11	1	0	13	0	0	24	11	41	0	15	0	0	10	3	89	0	2	0	4	0
	10:50:00	0	0	21	0	0	0	0	7	0	0	0	0	7	0	0	7	0	0	0	0	5	0	0	3	0	6	0	33	17	10	0	3	16	8	82	45	0	8	0	0	6	11	0	14	0	0	0	0
	11:00:00	0	0	11	0	0	0	9	0	0	0	0	0	0	0	0	0	0	0	0	0	0	88	0	8	0	8	7	34	7	13	0	0	8	13	51	37	0	7	0	6	11	15	0	0	64	0	4	0
	11:10:00	0	0	20	16	0	0	58	1	0	0	0	0	0	0	0	0	0	2	0	0	0	8	0	9	0	10	5	33	0	25	0	20	0	14	36	45	0	24	0	17	3	13	2	4	8	0	0	0
	11:20:00	0	0	14	30	0	0	16	0	0	0	3	5	0	0	4	0	0	1	2	0	1	11	3	3	0	0	0	29	1	0	0	45	0	7	63	47	0	3	0	10	40	9	0	8	0	0	0	0
	11:30:00	0	0	17	0	0	0	0	11	0	0	0	3	0	0	0	0	1	0	0	5	0	0	0	1	0	0	0	8	10	28	0	272	3	35	30	39	0	12	0	4	24	26	0	0	6	0	8	0
	11:40:00	0	0	21	0	0	0	0	3	0	0	4	1	0	0	0	5	10	0	2	6	13	20	0	9	0	8	9	4	0	29	0	24	17	16	32	71	0	2	0	11	0	18	0	0	3	0	0	0
	11:50:00	0	22	25	7	0	0	22	0	3	0	0	8	0	0	0	0	0	4	0	0	4	31	0	26	0	12	3	5	0	0	0	7	8	5	42	42	0	19	0	7	0	1	0	0	0	0	0	0
	12:00:00	0	3	24	0	4	0	18	9	2	0	0	0	0	0	0	0	0	0	0	0	10	6	0	23	0	9	18	12	7	40	0	24	13	15	31	37	0	14	0	19	0	13	0	2	5	31	12	0
	12:10:00	0	0	44	0	0	24	3	28	2	0	16	8	0	13	5	18	0	0	21	4	15	0	28	7	8	13	36	43	38	22	14	58	36	35	45	46	7	13	19	38	25	45	38	53	45	131	86	0
	12:20:00	9	4	30	54	10	30	47	24	0	1	16	2	41	12	20	11	23	13	23	24	29	4	24	37	21	10	21	38	35	7	75	30	25	28	39	50	9	29	34	24	19	30	41	28	42	30	30	20
	12:30:00	6	45	47	43	0	27	41	27	4	15	0	43	20	13	14	14	6	14	6	11	36	13	40	44	7	19	12	34	26	21	46	34	23	32	43	56	11	26	19	25	29	20	28	30	25	33	26	16
	12:40:00	0	36	44	34	0	29	44	31	8	2	6	8	17	7	14	14	0	3	0	19	29	4	32	17	8	2	38	34	11	2	33	13	8	30	44	53	20	44	32	26	13	28	54	31	33	19	11	10
	12:50:00	5	30	38	35	0	13	26	33	12	10	30	3	10	11	0	17	0	11	11	23	31	5	24	19	11	26	19	37	23	15	21	14	2	25	21	73	13	34	30	7	23	33	50	41	25	27	18	13
	13:00:00	13	48	50	20	20	32	24	21	3	0	12	0	24	7	0	1	6	4	11	15	29	12	30	26	15	17	16	42	16	0	22	21	15	14	17	56	18	31	39	24	12	47	67	22	34	19	19	10
	13:10:00	10	31	40	28	29	20	13	11	7	1	0	8	14	13	14	1	1	4	19	29	25	11	22	30	7	2	15	34	23	10	24	17	9	17	22	62	24	24	10	14	25	26	45	58	29	15	25	8
	13:20:00	11	23	47	36	5	30	15	15	29	2	3	0	12	15	5	7	8	3	4	23	28	7	28	30	6	0	3	39	30	7	33	29	14	25	41	56	3	27	31	23	8	16	19	59	27	19	12	15
	13:30:00	15	26	47	37	0	31	30	27	18	0	3	8	6	7	3	7	6	4	6	27	29	14	27	23	12	17	48	35	25	10	17	36	38	26	31	56	17	39	38	18	10	28	58	51	28	0	17	12
	13:40:00	5	31	38	37	23	18	19	24	10	0	5	1	9	8	0	0	1	7	4	40	24	15	31	24	14	14	16	34	31	3	31	27	29	22	38	43	25	28	25	3	15	43	26	28	25	8	20	15
	13:50:00	3	27	42	45	30	25	32	32	18	0	5	6	14	9	0	0	0	6	25	16	24	6	53	27	10	18	34	29	27	0	14	10	21	25	46	49	7	31	12	35	27	32	39	53	40	13	16	3
	14:00:00	13	38	45	31	32	20	29	3	11	3	11	15	19	7	0	4	7	4	4	34	22	8	28	21	17	4	14	38	29	0	0	18	26	17	27	83	23	18	22	8	50	24	34	37	28	4	10	0
	14:10:00	30	26	34	33	43	15	37	7	0	2	19	5	18	9	11	11	2	4	0	21	26	18	34	32	8	3	7	30	21	8	0	26	0	5	31	57	18	30	42	17	10	0	46	31	35	2	9	2
	14:20:00	25	23	45	38	38	16	35	20	0	0	18	7	26	9	0	5	3	22	0	25	24	12	29	23	17	9	10	36	21	4	26	34	0	31	35	49	35	23	16	20	7	0	42	38	21	7	18	3
	14:30:00	12	28	43	32	28	18	22	18	0	0	13	0	16	14	20	0	1	2	7	23	13	12	37	17	8	12	32	51	19	4	22	39	0	22	58	50	23	19	20	20	4	9	19	38	26	4	16	8
	14:40:00	19	33	42	26	34	26	35	56	0	0	8	8	30	10	15	0	3	14	0	23	23	15	30	28	23	6	22	16	19	0	1	19	0	12	35	46	21	39	21	29	0	50	23	43	42	0	17	7
	14:50:00	19	28	45	25	31	20	50	13	0	0	24	12	22	11	3	4	0	12	3	36	21	10	29	14	18	20	32	36	39	1	2	25	0	1	42	72	28	27	21	0	22	10	7	42	29	2	14	9
	15:00:00	23	38	36	38	40	23	37	21	0	0	0	0	24	8	15	0	4	5	3	34	27	21	27	30	14	0	19	20	34	2	0	23	15	19	33	76	24	34	38	1	24	34	43	59	35	11	10	2
	15:10:00	29	31	44	38	39	24	42	28	0	0	20	5	27	4	9	0	5	4	4	29	20	21	25	30	18	0	17	30	23	0	2	27	0	11	36	73	24	39	35	12	8	28	43	30	28	10	17	9
	15:20:00	25	34	45	50	39	24	39	25	0	0	18	8	19	5	0	3	1	7	7	34	18	20	35	32	16	17	7	27	24	7	15	33	0	20	35	72	31	29	21	33	18	23	60	47	30	9	10	0
	15:30:00	20	25	43	50	33	30	43	30	0	0	16	28	15	11	8	3	0	7	2	32	33	20	24	34	19	1	19	43	28	0	14	25	35	17	36	90	26	19	43	11	18	27	21	41	41	12	21	4
	15:40:00	24	32	39	49	37	26	37	6	7	0	4	9	21	10	4	0	4	17	2	30	18	14	28	32	0	12	9	55	13	0	9	20	12	14	24	57	22	28	33	31	24	22	30	50	28	13	8	17
	15:50:00	27	32	49	45	40	28	38	23	0	0	6	14	26	16	0	7	6	9	2	45	31	25	25	35	20	9	23	23	28	0	27	16	5	29	18	71	11	42	26	23	12	14	28	48	23	12	11	16
	16:00:00	17	35	22	30	45	17	37	27	0	7	10	33	30	26	0	2	0	3	2	31	30	17	22	31	18	25	14	34	31	0	0	0	0	30	33	72	29	45	44	38	16	22	25	24	51	3	26	15
	16:10:00	34	24	41	33	36	21	52	23	10	9	5	23	18	22	20	5	0	0	13	30	27	13	32	41	22	0	22	35	20	0	30	14	0	15	43	59	22	43	25	43	25	26	58	30	22	8	19	4
	16:20:00	22	33	40	41	41	17	39	33	0	1	4	4	27	17	16	7	0	0	4	48	28	19	34	31	20	16	5	32	39	3	2	27	11	17	29	45	22	41	31	25	0	22	38	41	53	4	18	5
	16:30:00	18	34	36	32	38	18	39	24	0	1	20	19	19	18	15	8	0	2	3	41	30	13	27	38	32	7	24	36	19	6	5	27	35	13	35	78	21	50	31	10	0	27	39	39	46	0	23	12
	16:40:00	26	36	69	35	40	20	41	37	0	1	19	12	39	12	19	4	3	6	5	35	30	25	29	35	0	14	12	35	29	8	0	27	23	25	12	53	25	44	29	23	19	18	51	38	43	19	14	12
	16:50:00	30	35	51	25	45	23	36	17	0	3	16	21	17	20	16	6	0	4	14	36	19	23	27	34	4	13	9	36	35	0	0	27	25	18	46	32	28	46	45	45	6	20	37	36	35	5	31	9
	17:00:00	32	32	50	37	42	21	43	21	0	0	25	13	25	16	5	3	0	9	8	26	29	19	41	36	23	16	16	62	37	0	0	15	0	13	33	55	25	40	25	40	13	29	52	52	40	6	25	13
	17:10:00	21	31	41	23	48	16	34	25	0	2	13	6	25	13	5	5	3	5	9	35	23	20	35	48	0	2	26	46	28	0	13	67	23	18	37	58	26	40	29	65	13	8	28	27	22	19	20	20
	17:20:00	33	31	39	35	43	17	45	7	0	0	20	0	33	16	0	9	0	2	11	30	33	20	23	36	5	9	9	33	31	0	1	34	13	25	31	33	21	41	22	30	6	24	50	42	29	2	12	6
	17:30:00	26	23	44	37	42	13	40	33	0	0	24	8	34	14	7	6	3	0	13	33	25	24	26	42	10	6	0	23	27	0	12	4	12	20	34	70	33	32	38	11	14	29	25	52	28	10	16	16
	17:40:00	32	25	36	31	33	9	41	21	0	0	6	28	36	30	10	0	0	3	19	48	27	22	25	35	3	11	15	23	35	0	11	19	18	17	67	58	32	40	26	13	7	29	5	42	35	0	19	20
	17:50:00	30	23	47	38	43	5	48	27	0	6	32	15	32	4	12	6	3	0	19	23	31	11	30	37	2	0	22	59	30	0	29	30	0	20	79	45	24	38	31	29	9	30	15	36	26	9	23	16
	18:00:00	31	14	39	34	53	5	41	27	0	9	21	11	30	23	5	3	8	0	6	28	30	20	27	32	11	8	6	34	38	0	34	32	0	25	40	81	32	33	39	21	18	30	40	51	28	15	23	18
	18:10:00	28	21	30	34	47	6	42	26	5	0	19	30	23	22	0	0	0	3	0	26	28	18	28	35	15	0	15	33	32	1	0	29	0	13	93	49	28	42	36	33	16	15	35	37	25	14	21	10
	18:20:00	28	30	33	31	42	5	44	24	0	59	23	25	25	15	7	25	0	3	5	29	25	21	37	41	2	0	0	30	33	9	0	30	7	17	88	72	32	44	19	28	23	0	43	40	34	5	25	20
	18:30:00	23	17	42	34	39	2	45	1	0	0	15	2	34	24	0	26	2	4	6	31	33	27	37	40	10	4	10	41	38	0	0	71	27	13	76	71	33	28	19	19	17	0	44	39	43	19	18	15
	18:40:00	20	17	44	32	43	2	45	4	0	13	20	0	36	6	17	17	0	0	7	32	27	25	35	35	6	2	8	32	40	0	12	9	20	14	88	61	30	43	35	24	49	0	13	39	39	17	11	15
	18:50:00	22	32	46	28	44	7	41	0	0	5	13	0	34	22	6	12	0	9	25	36	31	21	31	41	13	13	21	79	30	2	2	17	47	24	67	76	31	21	30	14	22	0	30	35	36	19	27	15
	19:00:00	26	32	42	43	41	19	39	0	0	0	17	10	35	14	9	12	3	0	5	28	28	18	41	32	18	12	9	39	32	0	0	40	10	24	58	58	31	53	37	15	6	7	39	41	31	35	17	13
	19:10:00	40	26	39	31	44	21	38	9	0	0	17	18	18	9	5	9	2	3	4	39	19	20	34	29	9	0	28	30	28	0	0	24	10	19	112	47	28	51	28	22	17	11	29	39	36	52	17	13
	19:20:00	29	20	38	33	49	16	47	19	0	0	19	26	29	12	4	12	2	5	8	30	24	23	23	37	18	0	0	29	22	0	17	31	0	13	63	42	34	38	36	20	12	32	15	48	26	38	23	17
	19:30:00	16	29	33	30	49	21	37	9	9	0	26	34	37	18	5	14	9	0	4	36	25	30	40	37	29	34	12	35	24	0	26	23	0	20	57	56	28	29	34	57	29	32	18	36	29	30	28	16
	19:40:00	13	34	46	41	48	16	42	10	2	0	19	10	29	21	3	10	11	4	6	34	34	15	42	35	23	44	0	33	36	0	15	10	0	27	59	50	24	39	30	105	15	12	22	50	34	57	14	20
	19:50:00	17	35	50	29	45	18	43	20	0	0	31	29	28	16	3	27	16	2	2	32	28	27	28	30	21	8	7	42	28	0	0	2	11	17	50	60	29	31	32	36	16	15	24	38	44	45	18	17
	20:00:00	13	38	45	26	48	23	34	5	0	1	17	14	30	11	8	10	10	0	2	38	23	21	29	29	7	0	26	38	28	0	0	9	7	26	44	51	27	38	13	33	0	17	56	40	33	47	23	16
	20:10:00	21	29	35	39	51	16	43	4	0	5	20	14	40	20	15	6	2	0	6	35	20	7	32	38	15	49	0	36	37	0	0	45	14	21	24	53	31	46	34	16	5	23	26	34	39	38	25	20
	20:20:00	31	27	36	36	49	10	35	8	0	1	11	11	16	23	4	9	3	10	0	24	31	24	29	26	22	0	11	31	35	0	0	30	0	21	56	56	26	33	12	38	20	21	22	38	30	43	22	20
	20:30:00	24	31	51	32	54	23	41	27	0	0	28	17	30	19	4	25	3	0	3	34	24	18	35	7	13	23	25	32	24	4	18	58	0	19	82	19	28	37	27	19	15	13	20	37	31	39	17	20
	20:40:00	27	38	39	28	51	16	44	33	0	2	28	0	25	20	0	0	0	0	2	25	33	22	40	29	14	0	25	60	40	0	35	32	21	20	72	55	25	35	52	43	22	28	47	44	40	44	15	19
	20:50:00	27	32	28	25	50	21	33	25	0	0	30	7	33	26	12	0	0	0	2	27	26	21	38	30	24	10	13	46	34	0	23	42	15	15	72	42	27	44	26	26	12	0	14	46	36	46	27	18
	21:00:00	20	46	39	33	54	23	51	27	0	5	24	27	34	13	16	7	15	2	0	29	40	19	52	42	22	11	11	85	32	0	25	44	26	10	43	44	30	42	42	22	23	17	38	27	30	66	22	19
	21:10:00	31	31	15	31	46	17	54	17	0	3	22	27	48	15	15	2	0	3	0	33	28	23	30	39	9	9	0	52	35	0	4	36	6	12	40	53	19	16	17	42	34	35	59	52	22	47	24	13
	21:20:00	20	33	39	40	57	25	51	28	0	0	24	23	41	21	2	0	0	0	49	25	27	21	36	21	16	10	0	71	30	0	11	47	14	26	60	51	25	32	24	17	39	34	16	49	21	42	20	22
	21:30:00	11	39	46	39	60	24	50	40	0	0	31	28	37	24	12	0	0	6	6	34	33	19	41	11	17	14	30	25	36	0	9	34	0	21	19	45	24	48	27	70	21	9	30	44	26	42	17	16
	21:40:00	28	17	40	39	69	19	74	24	4	3	29	43	24	14	1	9	1	5	6	28	26	20	40	0	13	0	30	57	39	0	39	42	17	24	17	56	26	54	42	29	37	27	49	38	36	42	23	18
	21:50:00	25	41	37	40	51	18	80	19	0	0	21	37	29	13	14	0	3	3	0	60	29	24	37	0	14	0	24	25	44	0	10	16	21	13	35	52	33	38	28	35	0	23	57	46	34	53	19	17
	22:00:00	26	28	37	36	49	14	48	53	0	0	24	14	26	26	17	2	0	0	0	29	32	22	27	0	20	9	32	42	31	0	0	21	0	22	16	39	23	56	34	30	13	23	24	32	32	55	22	14
	22:10:00	31	39	36	43	57	25	60	21	0	3	28	35	33	19	11	18	5	0	0	29	28	23	23	0	17	14	25	32	38	0	0	48	0	25	24	49	23	32	40	32	26	29	23	37	22	56	18	15
	22:20:00	21	42	34	30	63	9	59	0	0	0	19	9	25	20	7	13	2	0	0	29	26	24	35	28	18	0	9	23	36	0	0	25	22	15	46	43	34	61	35	46	27	8	92	27	31	49	14	15
	22:30:00	25	57	39	30	49	20	59	26	0	0	26	0	38	21	12	16	6	0	0	31	27	25	29	26	18	27	0	33	37	0	25	38	0	13	44	44	39	46	35	59	78	25	27	40	21	49	27	20
	22:40:00	24	38	42	33	51	16	46	37	0	0	21	0	31	25	23	10	1	3	6	29	30	4	36	29	14	11	0	41	38	0	8	0	9	0	36	38	31	43	41	41	0	24	34	35	39	46	15	17
	22:50:00	18	44	50	37	63	15	53	11	0	0	22	21	49	19	24	7	0	10	4	30	33	0	52	28	10	5	20	38	36	0	3	25	34	12	59	43	32	30	34	8	27	39	34	47	45	45	29	15
	23:00:00	30	54	39	34	56	16	46	6	0	0	22	34	11	19	0	3	3	0	0	32	26	0	53	34	6	0	0	32	27	0	0	63	12	15	75	65	32	38	32	21	20	14	26	37	32	40	16	20
	23:10:00	29	48	33	41	74	15	50	2	0	0	25	33	20	26	0	0	0	0	0	33	28	19	31	30	17	0	20	43	27	0	0	38	16	8	75	49	40	31	34	47	32	14	29	34	30	32	26	16
	23:20:00	17	57	44	33	59	14	51	29	0	0	20	10	23	23	18	0	2	1	0	30	25	19	21	30	17	34	0	34	30	0	0	48	0	8	74	59	30	42	34	40	28	23	46	32	31	48	17	17
	23:30:00	22	46	44	33	70	18	59	29	0	0	17	23	12	18	19	0	0	2	5	27	33	16	27	44	24	25	14	41	57	0	0	37	0	31	98	48	26	31	17	46	26	13	33	42	37	51	25	18
	23:40:00	25	43	48	25	69	27	47	0	11	0	20	21	0	15	17	0	4	1	0	32	27	23	48	33	20	2	17	29	52	0	9	22	0	22	62	34	25	41	46	47	20	31	54	44	40	50	18	19
	23:50:00	16	43	43	30	63	22	58	0	0	0	21	1	0	15	20	0	0	3	0	32	26	16	30	27	21	2	211	32	27	7	0	35	33	17	57	39	32	29	39	44	0	16	14	40	24	60	13	16
Day 5	00:00:00	35	31	45	32	48	23	43	0	5	0	24	14	2	18	5	10	0	5	5	31	25	29	22	29	8	6	84	42	42	9	7	44	17	28	68	29	15	73	45	23	22	26	43	43	41	52	26	14
	00:10:00	33	26	48	25	60	37	45	0	5	10	38	19	19	17	21	0	15	21	15	24	22	31	15	18	28	5	44	16	15	1	18	9	15	11	21	15	8	37	39	32	10	25	38	39	12	19	31	20
	00:20:00	23	38	64	35	57	16	53	0	0	0	22	0	19	0	10	19	9	3	3	24	22	13	21	0	9	14	23	27	28	0	0	5	2	0	22	14	19	32	36	5	0	9	20	41	10	0	5	21
	00:30:00	25	34	37	32	46	15	52	0	0	0	20	27	15	6	13	5	6	2	4	27	21	0	52	0	1	0	5	26	0	0	0	5	6	7	39	35	11	36	43	11	0	21	68	15	16	0	0	7
	00:40:00	26	30	41	33	56	14	42	0	9	0	19	9	20	17	6	7	11	2	5	29	24	0	12	10	14	0	23	39	11	3	0	24	3	24	62	28	0	36	33	11	0	20	22	29	30	7	0	0
	00:50:00	12	30	31	44	61	9	34	0	0	0	21	18	16	12	0	1	0	0	2	22	26	8	20	0	0	0	14	32	6	0	0	10	6	36	53	35	6	30	13	17	2	81	34	28	25	15	6	9
	01:00:00	44	36	27	45	61	17	39	8	0	0	26	2	20	13	11	2	5	6	0	20	17	41	23	0	1	36	0	45	17	0	0	12	8	22	30	38	0	30	27	23	5	12	31	22	9	6	11	3
	01:10:00	29	42	41	27	50	11	30	62	7	0	24	0	20	11	0	3	10	1	1	24	27	10	7	5	17	21	0	22	28	0	0	16	0	9	52	53	28	34	31	31	0	6	27	21	11	21	6	0
	01:20:00	0	4	24	28	59	0	26	24	0	0	23	0	7	3	12	3	5	0	0	22	25	14	12	0	25	0	3	31	26	0	0	0	9	20	51	38	21	32	24	0	0	8	113	23	7	0	7	0
	01:30:00	18	15	14	61	57	8	33	29	3	0	16	14	14	11	43	0	3	8	0	27	24	0	25	14	6	44	15	38	37	9	12	9	15	11	47	36	11	29	25	8	0	23	12	30	11	0	21	0
	01:40:00	8	14	28	31	45	0	34	6	6	0	28	13	12	16	10	5	0	2	9	22	24	0	21	0	0	35	19	35	26	0	23	11	28	12	39	23	11	37	45	0	0	6	33	35	19	0	7	0
	01:50:00	20	20	37	48	51	3	43	2	10	0	45	0	13	7	0	3	0	1	0	18	24	0	34	0	0	10	38	29	8	0	3	0	13	29	44	40	24	21	33	0	0	11	51	30	12	0	10	0
	02:00:00	7	53	28	38	44	5	50	30	12	0	26	0	18	0	0	0	1	5	0	21	24	0	17	0	0	16	52	84	21	0	0	0	0	5	56	29	0	39	23	0	8	7	33	25	24	0	13	0
	02:10:00	2	30	61	28	56	9	50	2	3	0	28	22	33	0	0	6	0	0	0	27	25	0	18	3	0	20	0	23	0	0	0	11	1	17	39	46	0	37	40	5	0	2	53	29	10	9	6	8
	02:20:00	0	20	72	53	50	1	71	1	1	0	27	12	20	0	0	0	1	1	0	20	22	2	20	0	23	4	2	29	10	5	0	20	0	20	21	29	9	34	26	1	7	3	28	36	0	3	4	16
	02:30:00	0	24	59	36	54	0	63	26	0	0	25	4	21	9	0	0	0	0	0	9	21	33	30	0	16	18	3	26	21	0	0	29	9	0	31	31	10	25	35	33	2	5	33	29	0	0	25	53
	02:40:00	0	10	58	42	52	1	67	27	0	0	25	18	20	6	16	12	0	0	0	0	20	11	21	4	16	8	20	28	16	11	0	57	0	7	42	40	25	35	29	20	0	11	35	26	0	0	5	7
	02:50:00	0	21	56	31	52	3	59	4	8	0	50	0	12	0	2	3	0	8	0	17	25	0	22	0	2	11	13	58	26	0	0	0	13	6	36	35	0	41	38	15	3	15	14	37	12	4	0	0
	03:00:00	4	29	64	34	52	0	68	0	3	0	45	8	20	0	0	0	0	1	0	22	20	0	34	0	2	11	0	27	43	14	0	33	10	0	20	37	7	33	37	0	0	32	15	24	17	18	0	0
	03:10:00	22	34	30	24	45	4	81	18	0	0	34	0	22	0	0	0	0	0	7	26	24	0	25	0	0	16	8	35	3	0	0	17	2	11	44	30	0	36	45	0	0	16	29	30	16	9	0	0
	03:20:00	27	25	45	22	53	1	29	4	0	0	42	0	29	7	0	5	3	5	0	26	15	0	26	0	0	8	0	25	0	0	0	2	19	8	34	32	0	57	32	0	0	20	29	34	18	17	0	0
	03:30:00	12	29	17	16	37	1	11	2	1	1	42	25	9	2	0	1	11	0	0	7	27	9	21	0	0	9	0	22	0	2	0	0	7	4	35	42	0	25	21	0	1	26	5	37	21	3	0	0
	03:40:00	25	52	51	19	58	22	20	57	30	22	34	16	18	14	24	12	18	9	22	31	19	33	25	25	40	24	29	43	20	53	59	25	54	25	31	32	42	40	58	51	14	45	53	76	32	27	20	15
	03:50:00	19	30	38	34	54	15	16	14	24	31	27	19	21	6	25	22	4	5	4	39	18	10	19	16	62	10	16	42	30	24	8	69	40	44	17	26	28	32	49	27	23	37	34	74	17	27	17	24
	04:00:00	13	34	49	35	50	20	38	17	16	26	28	20	47	15	21	11	0	0	0	29	33	10	46	6	19	29	21	39	43	17	21	37	40	34	55	49	26	35	73	40	19	37	18	29	40	66	15	17
	04:10:00	9	27	41	42	47	5	33	35	13	22	35	31	41	4	16	0	0	0	9	30	26	1	22	0	10	30	21	25	32	9	0	27	38	24	53	37	77	23	28	31	2	25	21	69	29	0	5	17
	04:20:00	11	42	45	45	33	12	29	0	1	7	21	28	53	0	6	3	3	0	0	29	32	0	26	0	0	15	34	28	24	0	27	13	21	33	47	33	33	19	33	41	12	17	8	41	31	5	0	0
	04:30:00	12	27	42	35	39	8	19	12	26	1	42	28	22	0	5	0	0	0	0	3	30	2	22	14	5	18	1	29	28	15	25	41	0	32	43	38	29	27	12	12	0	28	27	40	30	0	0	0
	04:40:00	0	28	42	31	25	7	16	13	51	1	27	20	25	15	21	0	0	0	5	32	0	0	20	0	15	4	28	39	26	25	8	0	20	15	71	14	37	35	25	0	17	33	6	46	25	0	0	5
	04:50:00	15	19	56	31	30	14	0	0	4	0	23	26	26	2	4	1	0	0	0	19	8	5	22	0	0	4	33	30	26	27	22	20	11	20	50	27	26	25	21	0	0	8	21	36	22	0	0	16
	05:00:00	0	22	63	26	33	10	24	0	7	0	31	27	36	3	8	3	0	0	72	26	0	4	25	0	0	10	49	32	22	28	0	2	14	30	35	38	29	30	33	0	0	5	20	33	27	0	0	15
	05:10:00	0	26	66	14	33	16	32	15	6	0	19	27	26	0	2	8	0	0	3	15	5	0	20	0	3	13	0	35	27	41	0	0	37	10	35	11	31	34	15	0	5	22	0	27	21	0	0	1
	05:20:00	0	23	59	14	52	10	43	17	2	0	23	24	19	0	22	10	0	0	2	25	118	0	25	0	1	1	0	35	32	59	0	0	0	22	48	36	10	28	23	5	18	8	2	38	30	39	0	0
	05:30:00	4	24	42	28	38	10	28	3	31	0	14	20	22	0	33	16	0	0	0	0	7	0	7	0	5	0	0	38	0	21	7	40	5	20	46	28	14	33	26	23	0	27	8	32	26	11	1	0
	05:40:00	0	20	43	29	30	9	37	0	3	0	18	34	19	4	1	0	0	0	0	0	27	0	0	0	0	11	0	25	27	34	24	17	0	10	27	28	25	32	21	48	14	22	8	71	31	0	14	0
	05:50:00	0	31	40	28	38	10	30	6	0	0	42	24	32	0	0	0	19	0	7	0	23	0	0	0	23	10	14	40	22	7	0	0	0	16	35	45	2	25	30	21	12	11	0	35	26	0	0	0
	06:00:00	0	27	43	10	41	10	62	0	10	0	22	1	12	0	36	5	0	0	8	22	6	0	5	2	2	5	2	32	13	3	1	4	0	22	40	33	0	31	26	0	2	6	20	75	22	5	0	0
	06:10:00	0	25	49	1	40	11	27	0	18	0	14	0	16	0	8	1	0	0	0	31	0	0	12	11	0	0	3	36	1	0	0	23	0	15	40	38	0	12	14	0	10	29	12	43	30	0	0	0
	06:20:00	0	23	27	4	34	32	34	32	0	0	13	0	0	0	37	7	0	0	0	28	0	0	14	3	0	8	26	41	0	18	30	0	0	77	32	33	0	29	19	0	27	29	16	41	25	9	0	0
	06:30:00	10	32	53	19	20	40	22	0	11	0	0	0	13	7	1	0	0	0	0	14	0	0	0	0	0	21	73	47	25	26	22	80	0	26	45	45	0	28	27	22	0	0	0	40	19	24	0	0
	06:40:00	0	16	35	10	57	14	0	0	21	2	20	8	71	0	11	0	0	0	0	0	0	0	0	0	0	10	36	40	18	0	71	4	0	8	37	38	0	29	33	0	0	21	2	46	28	4	0	0
	06:50:00	0	21	31	10	40	13	15	0	11	0	12	23	0	0	7	0	66	0	12	0	8	0	0	0	0	6	30	36	25	22	0	0	0	12	35	30	0	28	21	12	20	14	0	98	35	0	0	11
	07:00:00	0	19	49	4	33	14	14	12	5	0	5	35	12	0	2	0	0	0	0	0	0	0	3	9	1	6	0	75	0	10	6	0	13	28	18	37	0	36	32	23	0	0	33	52	30	0	0	0
	07:10:00	9	8	51	6	82	10	0	24	16	0	36	27	6	7	6	0	0	1	0	0	7	5	0	8	9	2	6	30	0	15	0	21	14	21	72	27	5	4	20	0	4	0	0	57	25	0	6	9
	07:20:00	0	0	40	12	54	7	0	8	15	0	33	27	0	0	3	0	0	0	3	0	0	0	0	0	0	9	10	27	0	11	0	0	0	33	58	41	0	32	44	0	0	9	54	53	26	0	4	0
	07:30:00	0	0	31	0	64	12	44	0	21	0	10	19	0	0	25	0	0	0	0	5	10	0	19	0	3	6	0	37	33	25	0	0	0	25	65	33	0	21	31	0	21	10	0	32	24	11	0	39
	07:40:00	11	0	32	3	50	10	33	21	43	0	0	22	9	0	57	0	0	0	0	8	10	0	0	0	0	0	0	32	19	0	14	0	0	15	70	40	0	19	11	0	4	15	5	18	27	0	3	0
	07:50:00	0	0	49	2	63	14	25	10	0	0	0	16	24	0	0	3	0	0	13	0	3	0	0	0	0	22	19	43	25	0	0	0	0	15	64	24	0	31	11	0	2	15	6	30	3	0	0	4
	08:00:00	0	0	39	2	58	7	5	0	45	0	0	26	14	0	0	2	0	0	0	0	2	0	0	4	0	11	11	37	9	4	0	0	0	7	94	40	0	11	0	0	0	11	2	18	5	19	0	0
	08:10:00	0	0	26	2	47	6	0	0	4	0	12	19	0	0	6	0	4	0	0	13	10	0	0	10	0	1	42	27	12	36	0	15	0	9	58	25	0	14	0	17	0	9	5	33	0	0	0	0
	08:20:00	2	0	41	0	37	10	0	0	3	0	40	22	0	0	1	3	0	0	0	14	0	3	0	3	0	6	0	34	30	0	0	26	0	17	45	38	0	30	0	10	0	11	9	29	19	0	0	0
	08:30:00	0	1	54	0	19	9	0	0	1	6	31	2	0	0	1	5	0	0	0	10	19	0	0	0	0	15	0	30	53	9	0	0	0	12	46	34	0	22	0	38	0	10	4	47	36	0	1	0
	08:40:00	0	6	42	0	41	12	0	0	3	0	12	0	0	2	6	0	1	0	4	0	0	2	0	6	0	10	0	33	37	6	0	0	0	68	41	37	18	33	13	26	15	18	1	32	24	9	7	0
	08:50:00	0	0	42	3	30	10	10	8	0	0	0	0	1	0	3	0	0	0	0	0	0	0	0	0	0	4	57	34	16	0	0	0	24	33	63	67	31	22	0	15	0	25	0	0	13	0	0	7
	09:00:00	0	0	28	5	48	7	20	0	0	0	0	0	7	0	6	1	0	0	4	0	0	4	0	2	0	0	37	35	8	0	0	5	43	28	58	48	19	29	2	4	0	5	3	29	24	0	7	0
	09:10:00	0	0	14	4	31	12	20	0	0	0	0	0	11	0	0	11	2	0	0	0	0	0	2	3	0	0	0	31	0	41	0	19	9	27	60	54	13	26	7	0	0	8	10	12	29	5	0	0
	09:20:00	23	0	35	0	30	12	0	5	0	0	6	0	7	5	2	8	0	0	0	0	3	0	0	0	0	9	0	26	0	0	0	1	0	16	58	39	0	18	0	0	2	15	0	14	29	0	0	0
	09:30:00	0	2	24	2	21	6	19	2	8	0	17	19	0	4	8	6	0	0	0	0	5	0	0	6	0	10	20	44	12	0	0	0	0	13	38	40	0	25	0	12	0	11	10	7	23	0	0	0
	09:40:00	0	0	31	0	33	7	0	0	0	0	0	30	0	0	9	0	0	0	0	0	5	0	0	5	0	13	27	44	13	15	0	14	0	26	62	45	0	29	0	1	11	48	0	0	0	0	7	0
	09:50:00	0	0	45	8	30	9	0	0	0	0	0	22	0	0	10	2	0	0	51	13	0	2	0	1	0	22	1	36	0	0	0	0	0	31	48	44	0	30	0	5	0	5	3	61	0	7	63	0
	10:00:00	0	0	38	0	27	9	30	0	8	0	0	16	0	0	50	9	0	0	0	7	0	1	9	10	0	15	14	33	0	5	0	19	28	23	51	31	0	14	0	0	6	29	4	7	0	0	0	0
	10:10:00	0	0	35	0	38	8	38	5	0	0	19	1	0	0	13	0	0	0	0	0	0	0	2	0	6	8	0	67	18	7	9	13	55	9	91	35	0	21	0	0	0	10	26	0	0	0	0	0
	10:20:00	0	20	44	13	59	12	18	0	0	0	0	0	0	0	17	10	0	0	0	0	1	0	10	18	0	16	19	37	26	29	0	20	17	27	53	40	0	19	0	0	7	7	0	22	5	0	0	0
	10:30:00	0	0	33	66	38	9	8	0	0	0	0	0	10	0	15	0	4	0	0	0	0	0	9	20	0	21	0	33	0	9	0	0	58	39	37	36	0	21	30	13	12	25	6	7	0	93	0	0
	10:40:00	0	0	13	30	49	4	0	0	0	0	0	0	0	0	0	0	14	0	0	0	6	0	0	16	0	13	22	42	0	2	0	6	36	0	30	34	0	25	0	18	0	20	0	0	13	0	0	0
	10:50:00	0	0	31	9	43	0	0	0	0	0	0	0	0	0	0	5	0	0	0	0	0	0	0	2	0	7	30	32	0	9	22	9	35	25	75	34	0	12	0	13	0	20	0	5	21	0	0	15
	11:00:00	0	0	33	0	60	6	16	0	0	0	0	0	6	0	12	0	0	2	0	0	0	2	3	0	0	4	117	33	0	12	4	3	46	28	48	38	0	19	0	4	0	14	31	22	14	0	0	0
	11:10:00	0	0	73	13	78	0	30	17	9	0	0	0	0	0	0	0	0	0	0	4	0	3	0	10	0	16	6	28	0	4	33	28	29	1	48	45	0	28	0	3	27	8	49	3	9	0	0	0
	11:20:00	0	7	36	4	48	3	11	5	75	0	0	0	0	0	12	3	0	0	0	0	2	0	0	27	0	8	0	40	20	0	13	17	57	5	37	46	0	32	0	42	23	8	6	7	7	0	0	0
	11:30:00	0	0	53	0	24	0	18	0	0	0	0	0	0	3	15	1	0	0	16	0	18	2	6	13	0	9	0	46	9	0	0	0	2	21	35	41	0	17	0	13	3	4	8	0	11	8	83	0
	11:40:00	0	0	36	0	51	3	0	0	0	3	0	0	0	0	12	0	0	0	3	0	0	6	0	0	0	6	0	35	0	18	0	6	64	21	50	28	0	10	0	2	7	8	5	12	7	0	55	0
	11:50:00	0	0	28	6	42	20	0	109	6	0	0	0	0	0	8	0	1	0	5	4	0	5	0	6	0	1	0	37	0	0	0	20	48	5	28	51	0	8	0	7	2	12	0	7	5	0	0	0
	12:00:00	6	0	23	13	65	0	0	2	13	0	0	0	0	0	54	0	11	0	23	0	0	1	0	14	0	11	23	36	0	24	0	0	33	23	56	43	0	11	0	0	0	19	8	11	10	15	0	0
	12:10:00	65	0	40	7	35	7	22	0	7	0	0	5	1	14	24	4	0	9	0	24	10	8	5	5	19	26	31	42	42	131	10	43	22	30	36	48	22	32	19	45	39	50	26	79	47	7	0	0
	12:20:00	5	18	49	46	70	11	31	45	7	0	45	23	2	6	22	17	18	13	0	14	22	7	23	13	9	32	40	41	21	39	49	28	15	29	46	56	40	47	19	28	23	34	32	49	32	10	0	13
	12:30:00	3	55	81	31	66	17	33	35	7	5	38	27	31	8	22	11	15	21	14	14	22	10	28	20	18	21	31	43	26	12	32	7	12	31	62	53	34	23	23	16	23	23	22	43	32	9	21	12
	12:40:00	3	45	98	36	77	6	35	20	10	10	48	26	14	3	13	5	8	11	30	19	15	34	9	12	3	15	28	38	22	22	21	27	24	38	55	61	32	26	35	20	21	1	22	39	35	48	19	7
	12:50:00	16	25	69	18	42	11	17	34	0	20	30	23	25	5	14	18	6	8	6	20	21	18	17	14	18	11	18	34	24	0	18	21	17	45	57	52	21	29	22	10	26	10	27	32	37	32	13	1
	13:00:00	18	42	72	16	71	12	41	38	8	0	17	20	11	12	16	3	21	12	5	18	46	15	0	18	10	16	22	39	53	5	24	22	33	44	51	41	30	44	37	17	25	5	24	37	27	19	16	0
	13:10:00	18	27	51	23	65	10	26	19	1	0	22	22	14	7	9	20	9	24	3	18	27	20	11	20	4	15	13	43	21	0	36	15	37	46	55	48	34	41	16	26	29	17	16	48	34	7	5	13
	13:20:00	18	30	55	17	64	14	33	36	6	0	44	18	14	2	7	3	14	4	6	38	26	26	14	15	2	21	44	41	45	0	22	27	24	47	34	50	33	38	15	25	11	22	29	37	37	15	0	16
	13:30:00	13	25	68	19	43	15	35	12	2	0	34	27	19	17	8	22	3	3	8	25	22	1	13	4	6	7	25	28	46	6	30	37	11	33	54	40	25	42	19	16	22	22	17	79	35	41	8	8
	13:40:00	16	27	53	24	33	12	34	6	0	0	33	19	27	5	23	7	1	5	4	29	29	0	11	17	14	46	36	39	48	0	30	24	14	35	36	42	23	32	24	15	14	30	15	73	31	25	24	1
	13:50:00	17	39	66	29	39	8	39	7	0	0	29	20	19	11	17	18	17	3	4	21	39	0	4	6	13	31	34	37	36	0	2	18	6	45	36	55	30	36	38	30	26	24	9	81	33	12	17	1
	14:00:00	7	38	41	18	35	11	22	27	3	0	55	15	35	4	15	17	4	11	9	27	27	14	0	10	7	14	12	32	48	6	32	19	29	13	43	54	40	33	26	27	7	8	41	44	39	25	11	1
	14:10:00	16	40	43	23	44	14	29	26	5	0	30	33	31	14	1	4	3	3	0	36	49	8	15	16	23	27	11	37	20	0	20	30	7	20	34	48	31	37	32	36	17	22	18	55	38	12	17	1
	14:20:00	26	43	41	18	34	12	34	19	0	0	25	11	17	16	0	9	0	4	6	17	14	11	5	25	4	33	22	39	32	18	6	27	0	41	39	51	34	57	22	25	18	33	21	85	26	25	10	6
	14:30:00	30	39	35	25	61	11	26	24	13	0	64	21	21	15	0	5	0	7	8	20	29	6	5	36	17	39	43	32	37	0	9	21	0	35	65	50	35	45	26	31	6	26	26	83	33	46	3	11
	14:40:00	30	30	50	24	52	17	29	30	8	8	51	19	28	17	0	11	6	7	2	15	24	6	7	46	18	18	32	34	33	0	37	12	0	30	58	22	47	41	28	27	14	27	58	67	28	35	13	10
	14:50:00	19	35	36	20	41	14	47	31	6	24	47	8	22	21	0	15	8	6	3	16	21	15	2	24	14	130	19	27	31	14	9	24	26	31	65	49	31	31	25	32	22	23	12	52	69	50	17	0
	15:00:00	35	40	46	22	46	17	49	28	5	0	25	0	25	14	0	8	1	6	5	29	27	29	20	12	18	52	8	29	46	5	16	18	36	40	33	54	41	37	27	14	27	33	33	42	39	21	18	0
	15:10:00	28	33	62	25	51	13	24	26	0	0	22	0	16	20	0	16	0	9	1	28	25	13	30	21	23	13	22	33	41	0	28	17	26	28	61	37	42	45	21	28	15	26	26	58	36	19	14	3
	15:20:00	31	45	53	27	49	14	35	31	0	0	33	12	30	4	0	16	5	0	5	29	51	26	19	18	20	20	27	33	27	0	16	22	44	31	39	46	40	50	19	2	14	4	20	46	21	15	22	8
	15:30:00	30	27	49	22	75	14	42	34	0	43	20	9	22	25	17	19	0	4	3	29	26	31	15	17	14	32	33	38	31	6	4	25	32	21	45	50	23	33	23	60	2	24	11	70	44	8	22	3
	15:40:00	27	22	52	25	49	16	43	30	0	2	33	18	22	13	20	20	5	3	0	31	25	27	14	21	16	30	25	31	33	0	9	24	11	55	68	46	40	28	23	12	8	21	36	43	34	20	16	4
	15:50:00	23	36	46	30	48	11	43	27	0	0	26	21	21	17	12	17	6	7	0	31	30	25	19	28	15	29	29	37	38	0	31	21	0	11	22	62	38	41	31	31	11	12	40	42	32	25	9	0
	16:00:00	28	18	50	30	60	10	42	30	0	0	76	0	28	19	8	6	2	3	16	21	22	22	13	27	19	36	7	36	29	6	9	24	2	14	37	44	30	43	43	17	24	17	27	48	25	26	16	0
	16:10:00	25	20	70	21	62	16	36	32	0	4	36	0	18	18	10	20	0	2	3	27	29	23	13	33	13	40	23	28	29	0	6	20	48	22	55	43	31	40	18	37	20	28	41	67	30	21	29	14
	16:20:00	32	32	58	24	71	11	17	24	0	0	22	0	16	12	12	24	6	6	2	23	30	23	11	27	23	29	22	34	48	0	11	27	38	29	42	54	38	37	26	26	8	47	42	59	39	32	15	0
	16:30:00	27	22	47	16	50	16	33	28	0	0	43	10	13	0	10	21	5	1	1	21	35	28	25	23	18	28	22	33	31	0	3	24	31	23	57	41	43	32	39	23	4	9	34	68	33	46	16	5
	16:40:00	36	32	49	26	92	13	44	18	0	0	42	14	11	16	8	12	0	0	6	28	23	23	28	29	18	30	9	35	7	0	3	14	0	23	56	49	39	34	25	21	15	38	22	54	32	27	37	0
	16:50:00	63	33	55	20	54	15	29	48	1	0	40	13	14	13	10	13	0	4	2	36	38	26	22	30	17	28	29	21	23	0	39	9	23	23	46	46	24	31	41	34	21	17	16	64	34	21	22	7
	17:00:00	37	28	50	28	66	9	42	28	0	0	27	28	19	8	9	13	6	4	0	41	32	26	22	30	22	21	46	60	47	4	16	22	8	3	76	41	41	35	28	60	20	39	25	61	33	40	24	6
	17:10:00	70	33	50	31	75	12	42	8	1	0	51	24	19	16	16	7	0	9	0	42	33	27	27	35	21	59	33	35	34	0	0	21	29	21	63	50	25	27	23	29	30	26	28	55	29	37	19	3
	17:20:00	36	29	51	21	49	14	38	13	0	0	46	6	15	15	5	8	7	5	2	43	35	17	31	34	22	6	30	28	18	0	0	22	0	29	52	34	38	31	27	20	32	36	31	48	34	39	15	0
	17:30:00	34	18	49	19	66	21	33	6	0	9	32	0	20	20	11	17	0	6	6	36	28	25	35	50	16	20	23	48	13	0	4	32	16	21	32	30	26	46	23	27	25	29	37	41	35	50	17	3
	17:40:00	13	28	41	30	71	16	45	0	0	0	21	0	25	22	11	21	0	6	1	33	12	20	43	26	7	28	17	37	27	0	7	33	19	10	53	42	35	29	29	30	10	25	42	54	29	41	22	10
	17:50:00	58	37	31	30	47	18	33	0	0	9	34	0	18	33	11	28	2	0	6	32	28	16	23	27	20	58	8	39	32	0	8	35	24	6	50	44	37	35	18	33	16	32	39	45	36	43	17	8
	18:00:00	37	41	55	29	60	15	35	4	0	2	26	16	27	11	14	13	2	0	5	36	28	25	23	13	5	41	2	29	31	0	0	18	26	21	42	33	33	33	8	30	11	27	37	60	33	45	20	6
	18:10:00	39	23	57	16	51	14	40	20	0	7	43	0	20	3	7	20	3	2	4	33	27	34	27	33	22	23	21	42	40	0	8	31	0	33	42	46	30	37	10	29	5	19	24	51	35	42	19	0
	18:20:00	37	29	43	26	44	12	54	0	12	5	27	0	33	0	6	7	0	2	2	17	30	33	33	26	13	19	34	34	27	6	17	32	18	35	42	48	30	37	3	14	12	35	25	48	27	41	24	3
	18:30:00	46	50	66	17	47	12	39	2	0	0	35	0	31	13	2	9	7	0	1	42	22	26	29	33	17	35	13	46	17	0	22	26	8	34	13	54	26	84	33	20	1	32	20	53	31	27	24	11
	18:40:00	92	40	45	24	51	17	41	26	0	6	42	5	18	19	7	10	1	0	9	34	31	32	35	37	5	14	23	57	40	0	3	29	0	25	19	51	20	65	16	12	16	27	29	40	23	52	37	16
	18:50:00	37	47	43	33	37	20	34	32	3	0	23	0	40	17	15	15	5	4	2	41	22	27	32	63	30	14	10	40	29	0	0	11	0	20	32	37	31	47	24	22	10	30	20	16	25	32	18	7
	19:00:00	31	45	39	23	31	16	36	29	0	0	32	0	26	13	16	18	0	4	0	45	25	33	35	80	14	0	0	22	29	0	0	25	38	11	47	44	40	41	23	30	36	38	39	56	41	31	14	1
	19:10:00	60	43	47	31	34	13	38	7	12	0	39	0	36	14	17	16	1	3	2	42	9	28	41	37	36	22	14	29	33	0	7	43	18	13	73	34	31	48	25	29	21	18	29	51	36	36	21	1
	19:20:00	42	34	48	25	46	16	47	0	13	0	47	0	24	18	5	18	2	10	5	22	0	25	37	31	23	20	13	36	74	0	10	36	0	29	62	37	34	57	16	27	28	25	15	58	34	38	29	4
	19:30:00	29	31	45	24	50	19	41	5	0	0	35	2	41	2	16	18	3	0	0	42	29	22	24	20	18	22	14	24	30	0	5	16	0	20	47	40	47	42	37	24	22	23	17	44	41	44	12	4
	19:40:00	70	35	44	25	43	20	38	0	4	0	50	0	35	0	16	20	3	3	2	43	8	33	28	30	24	107	9	31	22	0	24	23	0	11	57	29	37	51	21	21	10	52	39	65	14	56	26	9
	19:50:00	39	52	38	27	36	14	36	13	0	0	47	9	27	0	5	21	0	1	0	43	17	24	34	62	10	27	0	34	19	0	33	5	0	29	44	42	40	28	29	24	0	26	29	62	34	48	23	14
	20:00:00	31	33	41	17	41	17	65	0	0	0	38	0	42	12	10	15	1	3	0	26	27	21	15	31	18	16	19	39	38	0	24	27	0	1	49	44	46	38	36	18	0	28	37	57	19	39	21	9
	20:10:00	45	33	43	25	42	21	34	0	0	0	30	0	30	21	11	20	3	0	5	37	20	17	33	47	24	7	10	22	33	0	14	18	22	9	52	45	38	37	46	19	0	26	48	46	33	40	25	8
	20:20:00	39	36	46	23	44	14	48	0	0	0	65	0	27	20	9	20	2	0	0	40	30	28	31	45	16	23	2	58	17	0	0	16	3	41	53	50	41	47	23	18	0	36	6	33	19	46	10	11
	20:30:00	24	33	65	26	47	18	40	9	0	5	24	1	31	3	21	28	0	0	31	34	29	19	36	39	13	22	6	33	29	0	0	27	28	3	43	42	41	38	28	15	25	53	33	44	27	32	15	1
	20:40:00	32	35	43	14	39	20	40	0	0	1	22	4	30	0	16	13	2	0	8	31	36	21	53	69	20	25	9	37	36	0	0	35	48	11	64	38	45	61	23	17	11	22	45	40	27	26	15	0
	20:50:00	22	35	47	16	50	15	41	2	0	0	50	6	40	16	29	25	1	0	38	33	25	23	31	43	18	7	13	38	23	0	0	26	14	30	50	54	38	36	24	14	0	38	80	38	35	35	19	0
	21:00:00	30	29	45	25	60	6	33	23	0	0	25	12	31	0	17	17	4	0	3	31	24	27	38	57	20	11	10	35	32	0	0	16	0	29	36	61	32	39	21	14	0	31	96	45	35	30	24	0
	21:10:00	38	42	49	40	49	17	39	31	14	0	14	7	18	0	4	18	0	2	2	33	30	26	39	66	21	9	20	55	39	0	9	35	0	5	44	44	34	38	33	21	17	18	63	54	34	45	21	11
	21:20:00	27	22	51	27	34	9	33	21	0	0	36	5	22	0	0	19	3	4	5	34	45	32	38	52	18	3	12	55	26	0	0	32	0	12	22	51	41	43	20	17	18	33	100	41	28	25	26	11
	21:30:00	42	58	46	32	34	9	41	6	0	0	15	10	23	17	13	6	2	7	0	34	28	27	33	47	17	35	10	40	44	0	0	17	0	28	42	32	35	60	45	25	10	43	85	36	29	32	21	11
	21:40:00	31	44	50	22	33	15	37	0	0	0	34	0	23	19	6	19	5	0	5	36	26	23	40	41	21	28	11	43	37	0	0	11	0	9	54	69	30	40	30	27	13	6	113	45	28	38	16	11
	21:50:00	27	38	57	22	53	10	35	0	0	0	28	15	23	8	15	3	1	0	0	38	33	22	26	36	22	14	3	34	43	0	0	28	25	15	46	41	42	34	42	26	9	37	69	44	25	34	18	12
	22:00:00	31	15	47	19	37	11	38	0	0	1	34	21	22	3	17	0	3	0	0	37	26	27	44	43	18	29	6	14	28	0	37	16	23	0	53	73	28	36	24	47	13	29	86	40	35	44	26	12
	22:10:00	35	27	59	24	37	17	33	16	0	1	14	16	33	21	12	0	0	5	0	39	34	28	44	50	17	3	9	36	32	0	11	29	0	10	51	52	40	29	40	46	26	24	59	49	35	50	22	20
	22:20:00	30	32	58	17	46	17	36	26	0	0	16	18	29	22	7	0	5	0	2	40	32	25	40	43	16	48	12	37	50	0	12	35	0	27	46	61	31	37	27	20	27	28	84	37	36	36	26	12
	22:30:00	48	36	51	24	48	17	38	32	6	0	30	1	17	0	12	20	6	0	0	23	20	24	34	29	25	21	2	37	48	0	8	24	0	18	51	41	33	38	31	26	25	39	61	41	24	50	22	0
	22:40:00	33	31	49	24	42	11	38	31	0	6	25	0	26	0	18	14	4	0	0	30	23	28	40	40	21	0	19	34	29	0	0	35	0	4	47	34	58	43	25	25	21	42	79	41	31	35	30	12
	22:50:00	38	36	54	19	38	9	36	21	0	0	48	0	24	0	13	0	2	0	0	27	26	9	49	52	19	0	0	29	48	0	0	9	22	9	53	66	35	34	28	26	36	20	90	33	37	42	20	7
	23:00:00	22	40	53	12	41	16	41	19	5	0	32	0	30	19	13	0	0	0	0	24	34	0	56	32	24	17	9	41	36	0	0	31	0	24	56	63	38	36	39	31	20	37	75	44	29	38	9	7
	23:10:00	36	32	62	31	44	16	34	0	0	0	22	0	24	19	11	6	1	5	8	28	25	18	41	35	8	29	6	70	59	0	0	28	0	8	15	40	35	40	26	21	32	15	96	51	25	33	17	3
	23:20:00	28	34	43	16	60	21	30	0	0	0	16	0	26	15	22	6	1	0	3	33	29	25	44	30	25	11	3	32	33	0	0	32	0	15	32	20	40	71	23	20	6	43	48	31	20	30	12	0
	23:30:00	38	33	64	28	34	11	34	13	0	0	0	0	23	19	20	0	3	2	0	17	25	31	53	60	9	24	5	34	28	0	0	19	0	24	28	34	43	46	24	14	31	82	60	53	20	34	28	12
	23:40:00	32	30	53	23	42	13	35	0	0	0	11	21	21	15	0	0	2	4	0	35	28	31	41	52	11	26	0	33	37	0	0	14	0	24	39	37	40	53	16	27	31	41	47	43	30	32	22	12
	23:50:00	40	28	66	22	38	10	34	0	0	0	0	15	34	25	34	0	0	3	0	22	37	41	34	65	24	18	0	37	14	0	29	37	31	33	54	51	38	39	24	22	19	48	40	42	29	38	20	16
Day 6	00:00:00	11	28	52	18	49	14	28	0	0	0	0	15	24	17	19	2	3	0	1	27	30	25	47	42	13	4	3	39	30	2	22	19	15	39	34	59	42	44	23	33	2	35	66	44	27	40	16	12
	00:10:00	23	27	52	59	44	26	29	29	41	17	16	19	33	9	35	14	7	8	9	29	36	35	18	35	27	12	31	41	15	9	6	34	41	38	32	26	30	36	41	40	33	44	87	66	25	26	47	19
	00:20:00	7	43	54	36	21	34	41	16	10	41	43	1	25	0	29	17	9	0	4	32	29	0	14	32	29	6	8	48	0	0	0	56	37	26	34	85	28	45	41	22	9	24	53	45	56	0	20	68
	00:30:00	10	70	38	33	29	18	23	22	5	12	38	0	38	0	8	0	3	2	0	42	21	3	21	4	10	6	18	34	0	0	0	46	29	13	36	79	33	45	44	21	5	21	55	35	28	0	14	58
	00:40:00	82	41	43	31	23	12	25	23	7	2	18	0	43	0	56	0	0	0	0	10	27	0	35	82	2	0	6	30	31	5	0	40	0	9	19	31	4	34	33	9	3	17	39	41	23	8	3	29
	00:50:00	59	42	34	31	19	13	27	31	0	6	26	0	24	6	24	2	1	0	0	31	24	7	26	48	22	13	11	22	18	0	0	44	0	26	24	51	0	27	35	7	3	61	23	54	22	0	9	34
	01:00:00	20	30	21	30	24	13	10	15	11	0	19	0	31	0	15	6	7	0	0	11	34	6	44	35	22	15	0	39	8	0	0	26	16	8	30	72	0	39	62	0	16	19	25	34	46	1	13	19
	01:10:00	8	44	4	30	11	14	36	0	0	1	44	0	24	0	18	0	4	0	0	25	21	3	14	37	7	22	0	40	19	0	0	43	11	9	16	52	35	25	23	17	0	29	35	38	9	5	8	11
	01:20:00	45	27	13	30	15	10	39	2	0	0	30	0	34	0	19	6	0	0	0	30	34	2	13	10	16	15	4	18	27	26	0	30	6	12	37	29	34	42	10	19	0	25	51	71	31	14	5	37
	01:30:00	19	26	25	32	13	9	36	0	0	0	20	12	29	3	0	0	0	0	0	13	22	6	33	29	5	4	19	31	67	0	0	28	0	13	5	71	18	40	24	32	5	24	41	48	2	0	13	23
	01:40:00	26	67	25	32	16	12	33	22	0	0	18	23	33	6	0	0	57	0	7	28	34	1	32	25	16	5	11	34	14	0	0	19	0	18	3	35	28	36	30	8	0	24	123	45	5	0	0	85
	01:50:00	26	62	28	33	18	10	25	27	0	0	23	0	20	6	11	3	6	0	0	22	19	3	41	30	0	0	0	28	12	13	0	21	0	18	31	0	27	35	30	0	0	21	15	52	15	0	0	15
	02:00:00	17	49	26	31	0	6	17	0	13	0	27	0	25	0	0	2	7	0	6	27	37	1	36	11	0	7	0	27	21	0	0	5	9	17	10	0	12	35	29	0	7	6	28	37	24	0	0	26
	02:10:00	28	53	42	36	0	12	29	0	0	35	14	0	29	0	3	0	0	0	0	34	18	3	31	29	0	18	0	34	26	0	0	23	8	20	4	34	16	30	36	21	0	26	31	33	20	5	7	0
	02:20:00	36	38	37	36	0	12	32	33	1	12	21	0	29	0	6	38	1	0	0	8	37	0	18	28	0	3	19	19	63	4	0	33	0	7	34	74	0	50	49	5	0	15	42	22	25	7	16	0
	02:30:00	17	54	43	22	18	11	34	37	17	18	34	0	23	0	19	18	0	0	10	8	21	7	26	26	0	5	0	35	16	4	0	20	0	10	13	51	0	23	52	0	0	25	23	35	14	5	4	0
	02:40:00	17	34	36	24	18	16	42	24	0	0	20	0	25	2	3	10	0	0	0	27	33	1	63	19	4	17	0	23	52	9	0	5	0	5	31	20	0	37	25	8	10	31	7	54	2	0	0	0
	02:50:00	31	52	39	41	10	11	19	7	0	0	28	11	14	0	0	6	0	0	0	19	29	5	36	18	26	5	11	43	48	0	0	38	0	22	31	68	0	25	40	14	0	28	0	52	3	1	13	0
	03:00:00	1	33	34	18	0	15	41	7	0	0	14	0	33	0	0	1	0	0	0	10	38	0	21	28	4	0	13	32	47	31	0	42	0	0	43	44	41	28	30	0	4	13	0	36	10	0	0	0
	03:10:00	0	41	45	19	0	5	43	1	0	0	22	0	49	0	0	0	0	0	12	0	23	1	18	25	0	6	0	30	0	0	0	0	0	16	23	47	6	33	26	0	0	9	14	37	16	0	0	8
	03:20:00	3	40	39	26	0	42	25	17	0	0	27	0	30	0	5	22	6	0	0	0	20	4	8	23	0	2	2	49	0	0	0	62	0	11	30	43	0	26	24	0	0	5	0	26	25	0	0	7
	03:30:00	7	22	30	26	0	22	27	0	0	0	20	3	18	0	0	33	1	0	5	0	0	11	0	9	0	5	0	25	0	39	2	27	0	10	25	32	0	30	24	6	0	33	0	31	15	0	0	0
	03:40:00	1	43	37	15	0	20	30	1	0	0	21	0	29	0	6	0	0	0	0	26	23	3	0	16	0	4	12	23	0	15	0	30	26	27	35	28	0	40	25	0	6	15	0	40	20	10	0	0
	03:50:00	0	38	34	27	0	22	38	3	0	0	27	0	1	0	4	3	0	0	6	8	20	6	0	32	40	4	0	40	30	0	0	7	0	6	22	30	0	46	27	12	0	11	9	41	26	7	0	0
	04:00:00	0	32	33	24	0	16	64	9	0	0	26	0	0	9	0	0	11	0	0	19	25	0	0	17	16	0	0	38	52	0	0	8	0	26	71	52	0	36	25	12	0	21	0	37	23	10	0	0
	04:10:00	0	45	20	32	7	17	29	10	4	0	24	0	19	0	0	0	0	0	0	1	33	0	12	10	9	9	0	35	3	6	0	4	0	1	38	70	0	37	34	0	8	15	2	28	31	12	0	0
	04:20:00	16	15	29	38	0	14	28	24	0	0	30	0	0	0	13	3	4	0	0	0	49	0	0	0	0	48	0	23	0	4	0	50	0	17	76	54	0	34	24	0	0	0	15	30	2	0	0	0
	04:30:00	0	35	36	29	0	19	31	0	0	0	32	0	0	0	17	0	0	0	0	4	1	0	0	0	0	11	7	23	0	0	0	11	0	15	75	62	0	5	28	0	0	10	1	39	13	35	4	0
	04:40:00	0	24	7	26	0	14	33	0	0	0	26	0	0	0	0	0	0	0	2	0	0	3	12	0	0	0	0	25	0	13	22	0	0	12	47	40	0	24	21	23	0	21	0	20	12	0	3	0
	04:50:00	0	31	16	17	2	23	28	14	0	2	24	0	6	0	0	0	0	0	0	0	0	4	8	0	0	0	0	24	12	0	0	0	0	10	40	25	0	58	35	0	0	26	0	37	0	46	18	0
	05:00:00	0	29	64	12	0	5	15	35	0	0	28	0	20	0	0	0	0	0	30	0	5	3	0	0	0	0	0	37	34	21	0	24	0	2	48	47	0	42	16	0	1	19	0	35	23	31	13	7
	05:10:00	0	20	37	17	0	17	27	0	0	0	27	0	30	10	8	5	0	0	3	0	2	10	0	30	0	20	6	15	13	0	0	25	0	28	45	64	0	28	31	0	83	21	0	29	25	0	20	1
	05:20:00	0	23	36	22	0	30	23	2	3	0	35	0	0	0	1	0	1	0	0	12	0	0	0	27	0	2	0	34	0	16	0	42	0	5	40	44	0	46	38	0	0	5	0	37	24	8	0	3
	05:30:00	0	15	27	13	0	83	10	2	0	0	38	0	0	0	24	2	55	0	0	0	20	2	0	0	0	0	0	26	0	0	0	0	0	0	34	47	0	39	24	0	0	17	6	39	29	1	0	0
	05:40:00	0	16	60	0	0	98	15	0	0	0	54	0	0	0	14	0	21	2	4	0	18	0	4	0	13	0	0	32	0	0	0	12	22	18	30	27	12	32	18	0	0	11	0	42	3	0	0	0
	05:50:00	0	27	50	6	0	59	29	21	0	0	88	0	0	0	11	6	6	0	0	0	28	0	0	19	7	28	0	20	0	0	0	8	2	12	6	66	0	29	16	35	0	15	0	36	0	0	0	0
	06:00:00	0	31	64	9	5	52	31	103	0	0	53	0	0	0	4	7	6	0	0	0	31	0	0	0	0	11	0	34	18	0	0	28	0	13	36	47	22	4	16	0	1	10	0	30	0	6	0	0
	06:10:00	61	39	35	7	0	58	4	101	0	0	30	0	0	0	1	0	2	0	0	14	9	0	0	0	0	20	4	26	9	0	0	0	0	4	17	40	15	26	15	0	33	7	5	39	7	18	0	0
	06:20:00	0	32	42	1	0	44	0	9	0	0	49	0	0	3	4	7	18	0	1	23	4	1	0	0	0	14	0	33	0	0	0	0	0	0	29	47	25	47	15	16	6	25	3	32	25	8	0	10
	06:30:00	4	35	47	0	0	41	0	0	0	0	66	0	11	0	0	0	15	0	0	3	0	0	1	0	0	0	0	28	0	0	0	6	0	21	45	12	14	34	22	29	0	21	0	26	22	0	0	0
	06:40:00	0	32	19	11	0	38	0	13	0	0	0	0	0	0	0	52	0	0	0	0	0	0	3	0	0	6	7	26	0	4	0	31	0	13	25	73	1	8	25	28	1	0	0	54	18	10	0	0
	06:50:00	0	46	15	0	0	33	0	6	0	0	16	3	0	0	0	6	0	0	15	0	0	0	0	30	0	2	5	48	0	0	0	0	0	3	19	19	0	7	27	0	0	0	38	86	10	8	0	0
	07:00:00	0	37	28	6	0	34	0	14	3	0	6	4	9	0	7	0	0	0	0	0	0	0	0	0	0	6	6	17	0	0	0	43	0	17	15	71	0	51	27	0	0	35	7	36	0	0	0	5
	07:10:00	0	35	23	0	0	45	16	0	0	0	7	0	7	0	0	3	0	0	0	0	5	0	0	0	0	1	0	33	0	0	0	13	0	10	43	37	0	35	23	0	0	55	30	33	0	7	0	0
	07:20:00	0	41	33	4	0	88	16	0	0	0	0	0	18	0	0	7	0	0	0	0	0	0	5	0	0	0	4	23	13	0	0	3	23	0	20	35	0	22	16	0	9	0	0	41	0	50	0	0
	07:30:00	54	16	35	11	0	79	32	1	0	0	0	0	0	0	0	0	0	0	13	8	0	0	0	0	0	6	0	28	22	22	0	17	2	6	31	65	0	26	0	0	31	8	0	19	0	0	11	0
	07:40:00	19	22	31	0	0	53	23	3	0	0	0	0	26	0	0	0	0	0	0	0	0	0	0	5	0	10	0	29	1	0	0	2	0	9	42	34	0	50	0	0	30	15	3	13	0	0	9	0
	07:50:00	0	32	47	0	0	46	18	6	0	0	0	0	23	0	10	31	7	0	4	0	10	0	0	0	0	0	0	30	0	0	0	3	0	5	1	50	0	47	0	14	14	12	1	57	0	0	0	0
	08:00:00	0	28	46	0	0	49	0	13	0	0	0	0	0	0	0	4	1	0	2	0	0	2	0	4	0	0	0	21	0	0	0	42	0	1	35	44	0	26	16	0	22	0	0	5	28	0	0	0
	08:10:00	17	10	29	0	6	41	0	6	5	0	5	4	0	0	0	0	0	0	0	0	0	0	0	0	0	0	0	56	0	11	0	0	0	23	38	38	0	74	27	0	12	0	2	25	24	0	0	0
	08:20:00	0	59	39	7	6	29	0	0	7	0	0	0	0	0	11	0	0	0	0	0	0	0	0	0	0	13	4	11	0	0	0	9	0	3	39	36	0	51	9	0	0	0	0	13	34	0	0	0
	08:30:00	0	33	39	0	0	32	0	0	0	0	3	0	0	0	11	6	0	0	0	35	0	0	0	10	0	28	8	21	0	0	0	30	0	11	15	47	0	48	0	0	10	34	0	0	22	0	0	0
	08:40:00	0	43	34	9	0	41	0	2	0	0	32	0	0	0	165	10	0	0	0	15	0	0	0	6	31	0	0	34	16	0	0	61	0	26	41	34	0	36	3	0	4	0	3	0	0	0	0	0
	08:50:00	11	38	37	10	0	35	0	0	9	0	9	0	24	0	0	49	0	0	0	0	0	0	0	10	3	21	0	29	0	0	0	0	0	5	22	32	13	16	0	0	0	0	28	15	1	0	0	10
	09:00:00	0	27	42	27	0	42	0	0	0	0	41	0	0	0	29	16	0	0	0	16	0	0	0	0	0	9	0	20	3	0	0	26	0	5	7	21	106	85	0	0	40	9	0	0	10	0	3	0
	09:10:00	0	22	37	3	0	42	0	0	0	0	14	0	0	0	16	0	0	0	140	3	0	0	0	2	0	32	0	31	12	0	13	20	0	10	18	62	0	55	1	0	26	0	0	0	0	0	7	0
	09:20:00	0	22	54	0	7	38	23	10	7	0	1	0	0	0	5	0	0	0	2	0	11	0	0	3	0	0	8	7	0	0	0	1	0	17	2	62	0	36	0	0	0	0	5	14	0	0	29	0
	09:30:00	0	24	65	0	5	34	18	5	0	0	7	0	0	0	0	0	3	0	10	0	0	1	0	5	0	0	6	91	13	0	0	25	3	8	11	53	0	55	0	0	0	16	0	25	0	11	0	0
	09:40:00	0	14	45	0	0	37	18	3	5	0	6	3	0	4	0	0	0	0	0	0	5	0	0	5	0	15	10	39	5	0	0	6	34	9	47	36	13	54	0	15	0	8	22	6	0	15	0	0
	09:50:00	0	28	85	0	0	39	0	0	0	5	0	0	0	21	8	0	0	0	0	10	3	0	3	0	0	8	0	39	0	0	0	24	23	3	21	63	3	38	0	0	0	9	1	25	16	23	0	0
	10:00:00	0	34	60	6	0	44	0	0	0	0	0	0	0	0	0	25	0	0	2	0	16	2	0	2	0	28	0	46	0	63	13	0	26	1	18	55	0	1	0	5	11	8	7	10	0	6	0	0
	10:10:00	0	48	42	0	0	28	0	0	0	0	0	0	0	0	0	0	0	0	20	0	0	3	0	7	0	24	0	26	16	28	8	0	2	16	44	51	0	5	0	0	16	1	23	22	3	0	0	0
	10:20:00	0	34	45	0	0	55	0	0	0	0	10	0	0	0	9	1	3	0	0	0	0	0	0	3	0	0	0	15	21	60	0	7	0	20	36	83	0	26	13	0	24	2	33	43	0	0	0	0
	10:30:00	0	35	58	0	0	33	36	0	0	0	12	23	0	0	0	1	0	0	12	0	0	0	0	7	0	0	0	26	67	15	0	30	0	21	36	81	0	17	0	45	4	21	74	1	0	0	0	2
	10:40:00	5	36	84	0	4	69	0	0	0	0	2	14	10	0	0	0	0	0	0	0	12	0	0	8	0	2	0	24	3	9	0	0	0	10	40	65	0	19	0	18	2	4	34	48	1	0	0	0
	10:50:00	0	30	63	0	0	71	14	3	0	0	6	0	0	0	0	10	4	0	0	0	6	0	2	5	0	0	0	23	0	3	0	11	0	10	36	52	0	12	9	0	18	8	20	2	0	0	0	0
	11:00:00	7	23	79	5	0	78	14	0	7	0	0	0	0	1	3	10	0	0	18	0	0	1	0	1	0	7	10	28	0	0	0	0	0	2	7	33	0	22	0	0	0	24	0	29	13	0	0	0
	11:10:00	0	40	70	0	0	59	14	0	0	0	4	0	0	1	0	2	0	0	0	0	0	0	0	4	0	10	0	2	7	0	0	48	0	11	0	31	0	5	11	0	0	6	0	17	4	0	0	0
	11:20:00	0	26	67	0	0	34	13	4	0	0	0	2	0	0	0	0	0	0	0	5	13	0	0	25	0	8	7	13	6	1	0	0	12	13	9	40	0	21	0	0	5	44	0	16	0	0	0	0
	11:30:00	43	33	59	3	3	52	13	5	0	0	0	0	7	0	0	0	0	0	0	0	15	3	0	0	0	5	0	16	10	8	0	0	8	8	0	48	0	29	0	0	0	29	11	7	13	0	0	0
	11:40:00	1	10	73	0	0	36	19	0	0	0	0	0	0	0	0	1	0	0	0	0	25	0	3	4	0	1	0	19	0	0	0	0	0	11	22	40	0	5	0	0	0	25	0	5	0	0	0	0
	11:50:00	8	0	68	0	0	38	5	0	0	0	6	0	0	0	11	6	0	2	19	0	45	9	0	8	0	0	0	24	0	3	0	12	0	3	8	54	0	37	19	0	17	0	0	27	3	0	0	0
	12:00:00	0	1	55	11	0	41	71	0	3	0	0	0	0	0	0	0	0	5	0	0	0	3	0	1	0	10	0	30	0	0	0	10	1	21	0	63	0	0	0	0	5	13	0	7	1	0	0	0
	12:10:00	0	16	35	24	11	25	32	0	0	0	23	15	5	4	0	8	2	7	0	0	0	0	0	31	9	38	13	40	33	0	43	37	35	40	50	41	0	75	20	34	24	47	14	76	48	0	0	0
	12:20:00	29	58	33	33	14	30	39	27	0	11	40	1	34	12	16	28	20	14	44	13	42	3	7	22	29	32	32	34	37	0	47	22	16	38	45	63	16	40	34	31	39	30	71	54	28	14	0	0
	12:30:00	10	51	41	23	0	29	32	27	0	0	17	9	14	8	31	17	3	11	10	47	26	2	7	26	12	26	40	35	21	0	25	19	13	33	38	50	27	43	44	25	32	26	50	46	28	22	34	10
	12:40:00	0	51	53	27	10	29	30	26	0	0	36	23	11	12	24	3	10	6	8	26	18	16	8	33	21	16	24	38	11	0	48	16	14	25	27	51	21	53	35	38	19	18	52	48	30	3	20	12
	12:50:00	0	61	79	22	0	35	40	28	0	5	25	12	24	12	24	6	7	28	3	26	37	6	4	51	13	32	7	36	25	0	27	39	8	33	37	63	21	83	24	27	17	47	36	50	29	16	20	0
	13:00:00	38	47	63	16	11	25	39	22	8	0	27	5	7	13	0	2	0	12	2	26	12	6	3	17	45	22	22	61	33	0	19	9	0	35	37	43	29	44	20	19	21	54	36	56	31	2	19	3
	13:10:00	27	59	68	33	24	19	38	24	0	0	28	29	37	12	7	16	5	9	7	26	11	0	5	44	23	0	20	52	3	0	29	26	0	52	52	58	25	48	30	11	0	15	35	44	39	2	34	2
	13:20:00	38	56	59	25	0	32	44	1	0	0	38	13	31	21	3	10	3	15	5	29	20	2	6	43	21	15	5	54	13	0	25	26	0	38	29	63	24	56	27	42	0	13	51	46	31	17	23	0
	13:30:00	31	46	71	25	0	24	41	0	6	0	20	18	14	1	13	4	8	3	5	14	26	3	0	21	21	17	13	63	20	0	7	31	1	57	70	57	30	44	77	28	0	19	20	42	34	34	18	0
	13:40:00	16	45	60	33	15	30	42	0	7	0	27	0	15	4	20	15	1	9	7	22	0	0	3	23	23	26	11	55	56	14	6	34	29	28	32	58	26	57	53	50	24	25	37	49	46	16	25	9
	13:50:00	19	47	76	29	0	54	41	0	19	0	34	19	32	19	28	7	2	4	9	30	0	5	4	36	22	40	10	29	52	13	9	25	0	49	37	53	30	39	39	38	46	50	26	49	30	9	14	0
	14:00:00	33	29	71	35	0	46	43	3	26	10	11	15	20	16	13	2	4	2	11	28	10	0	1	21	12	27	7	23	21	9	23	29	29	17	36	57	26	71	33	34	5	13	38	50	41	30	20	0
	14:10:00	5	46	62	21	0	39	43	39	22	8	4	6	21	5	0	8	0	1	9	23	13	7	30	40	39	20	44	62	34	0	38	33	0	57	37	40	28	57	33	36	16	42	94	53	34	18	23	0
	14:20:00	41	49	59	23	24	50	37	35	22	0	7	8	20	15	27	0	9	0	1	32	0	29	21	53	22	28	6	39	65	14	0	40	0	43	47	41	25	71	37	38	19	27	41	52	41	23	39	8
	14:30:00	44	46	53	33	32	33	49	26	15	0	57	25	24	1	32	8	15	1	7	35	8	7	6	51	32	11	0	42	30	0	0	27	0	34	52	36	30	45	30	45	75	29	36	53	37	49	25	3
	14:40:00	19	43	61	42	19	40	35	30	19	8	38	11	25	24	20	0	0	0	8	23	58	0	3	54	21	28	6	33	21	2	7	28	5	35	42	60	26	70	28	29	0	22	19	66	32	16	22	2
	14:50:00	11	41	88	35	33	25	39	33	25	0	47	17	51	14	22	2	6	7	7	42	3	2	4	36	17	11	36	47	12	16	9	40	11	36	36	69	22	90	31	27	16	28	52	46	36	0	10	0
	15:00:00	30	31	92	37	38	31	39	30	25	4	30	37	28	10	43	2	1	3	15	32	6	11	6	37	33	13	29	36	42	0	12	21	0	38	32	40	40	85	35	32	3	32	30	25	37	0	18	0
	15:10:00	17	41	100	36	32	29	43	29	23	1	53	2	22	12	26	7	0	4	2	29	22	22	4	30	35	26	80	35	20	6	20	21	0	18	43	49	35	109	31	14	19	31	36	53	34	26	14	0
	15:20:00	28	58	87	25	38	26	44	39	20	0	53	30	23	0	9	9	0	6	6	26	20	26	4	34	32	16	6	31	32	17	28	21	0	20	37	42	29	94	18	21	18	28	20	60	44	15	15	4
	15:30:00	34	46	65	21	30	40	33	35	16	0	68	16	30	21	20	4	5	5	0	32	41	10	0	38	36	50	9	22	29	0	17	38	0	44	45	55	26	80	29	23	6	36	52	47	45	20	30	0
	15:40:00	23	64	72	41	24	30	41	40	20	0	52	30	23	14	12	10	2	6	0	41	34	6	9	41	26	22	18	39	28	0	16	25	0	43	57	50	46	101	12	29	5	28	53	57	42	34	23	3
	15:50:00	30	55	77	47	24	36	41	53	25	4	60	31	16	17	27	7	4	8	1	55	28	0	8	28	25	22	6	32	28	0	25	12	10	39	44	41	33	81	23	27	0	27	29	45	38	22	26	7
	16:00:00	34	41	77	35	28	29	38	32	23	0	62	36	41	21	17	14	0	2	9	23	34	6	7	45	20	25	10	33	41	0	19	42	9	18	48	44	32	78	28	16	0	0	52	51	29	24	25	0
	16:10:00	33	36	71	27	30	28	39	40	13	0	24	28	15	17	27	2	3	0	5	38	43	0	2	45	31	11	0	50	22	0	1	20	20	40	55	55	33	71	27	21	16	34	16	51	34	43	33	0
	16:20:00	32	23	76	40	25	37	36	61	0	0	55	33	31	18	21	0	0	4	9	20	30	9	7	35	38	14	3	38	14	0	1	35	0	48	61	31	27	104	29	54	14	20	36	50	31	44	28	6
	16:30:00	51	33	57	24	42	29	45	40	0	0	28	40	27	23	26	7	1	13	4	40	34	19	5	31	25	3	0	36	22	0	0	21	0	35	41	47	33	103	32	39	7	11	17	53	43	33	34	13
	16:40:00	41	33	93	38	28	30	49	31	0	0	23	43	37	19	23	7	0	8	3	42	52	21	11	45	26	20	57	47	25	0	0	37	0	50	44	47	32	68	29	23	14	13	37	66	31	12	27	0
	16:50:00	42	57	79	44	37	32	43	27	0	0	60	37	18	17	29	10	0	33	4	19	17	27	5	40	27	1	19	60	17	0	37	36	11	33	44	53	25	66	27	31	9	23	21	48	34	0	33	2
	17:00:00	33	41	70	32	31	29	37	40	0	1	18	42	21	18	48	8	0	6	7	28	30	26	14	37	34	14	43	42	25	0	19	38	0	16	25	49	37	69	34	41	0	24	19	39	39	13	25	10
	17:10:00	45	43	89	37	34	30	43	30	0	5	82	28	26	15	26	16	3	0	7	40	32	24	7	41	40	31	5	19	19	0	0	33	0	32	51	34	31	68	29	22	0	26	9	11	33	30	22	0
	17:20:00	29	49	64	43	33	29	47	29	0	15	27	27	43	13	17	21	39	0	6	38	29	26	12	41	21	18	0	23	23	0	0	35	16	30	31	45	25	60	30	20	20	22	27	35	27	31	34	0
	17:30:00	23	41	91	18	35	39	32	34	0	4	52	45	13	28	29	10	0	15	7	37	30	8	6	56	36	23	0	44	48	0	0	8	24	23	39	42	30	73	19	70	0	31	5	43	41	35	23	5
	17:40:00	27	58	89	40	39	26	32	19	0	0	38	36	32	22	20	3	2	2	2	36	32	19	17	42	39	9	49	22	6	0	10	26	9	32	47	42	33	65	30	32	0	13	46	40	38	28	20	10
	17:50:00	38	45	68	27	42	41	42	18	0	4	46	17	19	21	26	15	1	7	3	17	25	21	19	39	38	13	0	29	12	0	0	33	1	26	43	44	33	115	52	29	0	67	34	49	35	28	29	9
	18:00:00	21	53	58	31	31	50	44	19	0	3	33	37	36	22	15	14	0	5	8	23	29	23	26	11	32	21	0	38	17	0	10	6	0	13	30	49	35	54	40	42	17	47	54	39	31	18	24	3
	18:10:00	34	43	57	38	33	53	44	7	0	7	48	37	21	20	31	17	3	0	5	41	60	21	19	33	37	38	19	28	27	0	19	35	9	22	45	50	30	39	49	37	1	14	70	38	36	38	12	3
	18:20:00	36	75	64	37	39	50	39	28	0	7	52	7	24	18	7	0	1	5	1	46	21	25	28	33	31	19	8	37	20	0	11	47	22	33	29	38	37	36	24	35	5	35	47	41	33	21	26	5
	18:30:00	34	59	45	35	33	49	44	0	0	0	20	7	26	21	24	1	1	11	4	42	35	32	30	48	30	32	47	42	21	0	22	52	16	41	22	49	33	48	36	79	19	19	70	58	35	23	36	13
	18:40:00	36	59	65	28	32	38	39	13	0	0	59	38	31	19	33	19	0	5	0	42	29	12	29	32	29	7	19	54	24	0	0	51	0	46	26	57	29	53	29	46	8	21	35	71	35	41	25	18
	18:50:00	28	63	48	29	36	41	53	0	0	0	51	6	31	24	27	8	5	9	3	63	32	23	29	42	35	18	0	37	20	0	0	55	0	27	45	53	37	67	38	50	7	81	44	51	51	28	21	17
	19:00:00	34	41	64	30	37	28	49	4	0	3	46	14	22	24	33	2	0	6	8	37	32	20	32	30	33	20	7	30	42	0	0	37	12	21	25	52	20	72	34	34	0	30	44	58	33	40	31	14
	19:10:00	33	38	58	28	42	41	32	25	0	0	34	3	25	29	31	14	6	2	2	40	30	21	31	60	27	24	25	39	30	0	9	24	14	48	28	48	30	62	29	33	5	37	56	44	39	25	27	16
	19:20:00	40	38	55	22	29	35	49	0	0	7	46	20	23	25	50	11	0	3	0	45	19	27	30	33	28	21	0	32	10	0	0	51	0	40	64	46	36	47	33	39	14	35	46	59	39	28	29	11
	19:30:00	37	33	69	34	36	37	41	0	0	0	48	1	29	24	32	15	0	5	0	42	26	27	51	26	27	8	0	34	16	0	0	33	0	35	41	40	31	57	46	32	25	31	71	54	22	27	29	18
	19:40:00	30	63	83	29	28	28	50	4	2	0	36	13	32	21	35	19	0	12	9	47	9	24	37	31	27	20	12	35	36	0	11	33	0	38	41	46	30	38	34	33	3	17	53	47	36	37	35	14
	19:50:00	40	49	76	30	38	34	43	0	0	0	41	33	35	23	27	5	0	0	0	31	30	22	38	30	29	21	1	61	24	0	0	14	0	39	31	50	36	84	47	39	31	29	20	57	45	24	31	17
	20:00:00	33	42	78	34	36	51	45	0	0	3	31	11	31	25	67	18	1	6	0	25	25	25	34	38	36	15	40	14	30	0	0	58	6	29	38	37	29	56	40	21	12	25	41	73	31	40	18	15
	20:10:00	33	43	54	42	46	62	37	0	0	2	33	41	27	23	35	13	2	5	8	13	25	33	39	38	29	19	40	43	22	0	28	39	19	37	18	45	27	50	30	44	17	10	35	62	34	27	24	21
	20:20:00	35	23	82	32	36	63	45	23	2	0	33	34	45	23	30	14	6	1	0	31	45	11	35	17	41	20	0	37	21	0	25	40	0	40	32	38	42	69	37	23	4	18	60	59	36	26	30	18
	20:30:00	36	41	49	32	17	29	37	11	15	0	49	32	29	24	27	12	0	10	3	26	24	0	35	48	28	27	0	35	33	0	19	43	0	35	29	40	39	69	27	48	8	22	54	51	39	42	24	17
	20:40:00	32	36	58	28	25	41	39	0	0	0	38	15	20	24	26	16	5	7	0	38	32	22	32	34	35	32	0	37	23	0	28	38	7	42	43	42	23	36	33	34	8	33	25	40	33	27	24	13
	20:50:00	35	50	62	31	29	39	58	3	0	0	37	2	29	23	29	18	0	10	2	46	29	20	42	38	29	34	0	31	46	0	21	33	0	34	59	39	34	57	41	22	9	38	40	57	35	34	31	12
	21:00:00	33	37	51	37	41	44	46	0	3	0	25	0	42	22	19	14	4	12	2	36	31	24	36	44	30	12	0	33	36	0	22	36	0	10	66	46	32	49	29	34	22	48	55	50	39	33	30	16
	21:10:00	32	45	59	39	50	38	51	9	0	7	15	8	30	20	34	19	6	0	1	46	27	29	21	34	33	23	113	26	26	0	0	26	0	48	41	55	41	55	35	25	18	25	46	72	33	45	13	19
	21:20:00	35	59	70	31	27	32	41	23	7	6	37	6	25	22	24	11	0	5	1	38	33	26	38	33	36	33	205	39	42	0	0	30	0	0	61	64	33	63	36	33	9	39	49	55	28	24	26	10
	21:30:00	24	46	55	38	48	26	42	46	0	12	0	0	26	20	32	2	3	21	2	21	31	15	42	36	29	33	54	33	31	0	10	22	17	51	50	39	41	36	33	17	28	30	41	56	26	31	25	16
	21:40:00	19	63	58	32	37	27	47	2	15	11	0	3	30	25	34	4	4	9	0	40	27	22	84	66	27	4	31	29	41	0	0	10	25	30	28	52	38	43	34	23	4	26	37	57	31	30	32	14
	21:50:00	29	36	46	43	42	21	46	0	0	7	0	0	22	22	28	0	0	16	9	44	26	26	21	44	33	0	13	35	31	0	0	25	7	22	26	46	29	83	50	24	24	33	58	47	30	17	19	22
	22:00:00	35	57	55	33	51	25	40	0	3	0	0	5	32	24	28	0	5	0	10	28	22	19	44	31	25	20	0	28	37	0	50	31	0	35	39	45	24	105	31	31	27	38	27	39	36	32	33	15
	22:10:00	40	37	59	33	30	19	37	9	0	4	0	0	25	5	23	22	1	3	11	36	31	13	41	47	29	24	0	46	33	0	16	47	0	27	44	42	27	22	30	52	19	18	33	46	36	24	34	18
	22:20:00	23	52	53	25	42	29	44	32	4	4	30	13	23	26	25	8	2	0	2	41	30	17	36	33	35	17	0	33	35	0	0	30	0	35	32	68	32	70	20	34	8	17	25	56	39	30	24	18
	22:30:00	33	44	63	30	45	35	43	9	5	4	35	3	27	20	29	24	5	12	0	92	24	3	35	17	28	4	6	31	37	0	0	40	0	8	43	72	41	65	64	32	16	34	46	36	32	31	28	18
	22:40:00	28	56	60	27	37	68	56	5	0	1	29	0	58	12	28	5	0	8	2	29	28	11	25	36	32	19	12	33	41	0	0	15	0	32	31	47	31	49	22	34	17	40	34	39	39	26	26	21
	22:50:00	21	31	46	29	41	53	37	0	0	0	18	0	48	27	54	0	1	16	8	55	13	12	50	39	24	16	0	47	34	0	0	18	25	24	39	34	23	61	37	30	13	27	36	51	34	33	21	10
	23:00:00	24	48	60	38	37	31	37	2	0	3	0	1	29	17	30	0	0	21	13	34	29	22	23	69	32	6	0	32	31	0	6	6	15	9	31	61	32	94	26	25	33	36	56	53	47	40	30	17
	23:10:00	18	53	58	41	40	35	44	23	0	0	0	8	78	22	28	0	9	4	3	36	23	19	18	35	27	21	0	56	37	0	6	5	0	21	50	48	33	89	28	24	20	30	54	41	35	31	16	13
	23:20:00	29	17	56	32	39	27	45	21	0	5	15	0	26	17	34	13	5	16	13	20	25	21	30	59	29	27	8	26	35	0	0	29	0	37	61	53	19	41	30	18	20	37	47	50	29	30	20	12
	23:30:00	19	60	44	25	30	22	42	0	3	5	0	0	21	18	36	23	0	7	5	35	26	0	33	50	21	22	0	29	43	0	0	29	0	33	51	26	29	80	35	25	8	39	45	58	35	35	33	21
	23:40:00	30	35	53	15	34	24	42	0	0	3	0	0	39	21	34	18	2	0	4	33	30	11	12	37	26	5	0	20	50	0	0	37	14	32	60	46	34	41	30	27	20	50	38	43	42	27	19	19
	23:50:00	25	36	61	22	41	31	40	0	0	11	0	0	33	21	35	4	1	6	1	38	24	10	16	39	30	6	0	34	28	0	0	44	19	28	95	59	22	58	26	29	3	35	53	36	25	37	16	19
Day 7	00:00:00	57	41	59	32	41	29	36	2	4	9	0	6	40	25	21	10	9	13	2	32	26	12	20	40	33	6	13	33	31	3	5	31	11	17	54	46	31	47	22	27	24	43	63	41	34	19	26	14
	00:10:00	29	25	54	57	34	45	23	11	12	25	31	20	22	5	35	12	27	29	9	29	28	12	43	62	50	12	7	40	71	11	10	51	2	24	39	67	2	51	34	10	39	34	20	16	29	13	32	15
	00:20:00	38	65	38	82	25	15	22	0	0	16	37	18	28	4	12	3	0	0	8	36	36	3	17	20	25	9	0	45	37	9	0	32	0	29	35	44	0	37	31	8	8	23	35	27	19	0	33	60
	00:30:00	19	36	28	24	35	34	9	0	0	3	7	0	36	0	23	0	0	0	11	21	29	2	39	23	33	6	0	37	26	4	0	31	0	35	55	67	0	77	37	0	3	45	31	25	0	0	20	36
	00:40:00	36	52	37	14	28	29	15	0	0	2	28	0	34	5	19	11	0	3	4	29	22	7	21	27	23	0	0	46	33	6	0	29	11	33	29	46	0	53	41	37	25	31	50	53	32	0	9	14
	00:50:00	41	26	37	20	42	19	37	19	5	6	34	0	40	2	9	9	0	1	0	25	15	12	7	34	22	25	0	29	29	0	0	28	0	22	72	40	3	41	35	13	5	26	40	45	15	0	17	6
	01:00:00	28	53	41	23	40	35	10	6	0	0	16	6	23	0	26	10	1	1	2	23	16	5	16	17	19	0	0	38	33	0	0	29	11	9	75	67	18	71	40	8	0	21	38	43	0	14	0	0
	01:10:00	25	20	49	27	25	32	14	0	10	21	23	14	7	5	9	3	0	1	5	13	3	17	26	50	24	6	0	44	32	0	0	30	9	42	6	67	15	40	31	0	4	31	42	24	0	0	0	18
	01:20:00	22	44	44	23	37	30	23	0	0	0	33	12	51	5	6	0	0	2	12	34	1	5	23	25	24	5	0	34	48	0	0	22	0	21	20	59	0	33	36	0	4	28	26	47	18	0	9	1
	01:30:00	0	35	40	19	31	23	5	2	11	0	27	18	21	0	21	16	0	2	0	20	12	9	5	34	30	11	0	16	9	7	5	23	0	5	32	42	0	42	28	8	0	9	24	47	17	0	7	0
	01:40:00	0	34	31	24	4	28	26	0	0	0	37	36	22	4	3	0	0	6	0	29	12	5	20	28	6	4	0	53	59	0	3	25	4	13	40	45	0	51	33	3	0	20	13	47	5	0	0	0
	01:50:00	38	47	22	27	20	15	13	0	0	0	0	23	25	0	10	0	0	3	0	9	10	9	11	25	20	11	0	31	9	17	0	15	4	27	39	58	2	45	28	0	15	30	17	37	0	5	7	0
	02:00:00	11	32	29	32	2	23	22	0	0	0	0	27	17	7	10	3	0	0	0	12	20	6	26	35	22	8	14	39	36	0	0	8	0	39	21	69	12	48	30	8	5	32	33	38	0	0	0	0
	02:10:00	6	19	33	21	0	25	46	0	8	0	0	13	22	0	3	9	0	2	0	7	19	9	5	20	2	5	5	36	1	6	0	12	0	23	38	41	10	46	39	0	0	28	29	29	4	0	0	0
	02:20:00	0	17	41	18	30	18	20	15	0	0	0	0	30	0	2	3	5	0	4	0	19	15	0	37	13	0	16	42	31	10	0	15	0	0	31	33	20	56	28	6	21	27	1	25	13	0	0	3
	02:30:00	3	66	33	10	42	18	30	11	0	0	20	0	38	5	11	0	0	0	0	0	20	16	29	39	17	3	24	27	3	14	0	23	1	27	52	45	0	44	33	0	0	38	0	27	0	0	15	0
	02:40:00	27	26	50	33	44	18	11	8	29	2	17	4	23	6	49	10	0	0	38	17	19	5	14	68	14	13	18	33	38	22	12	3	16	25	32	35	0	33	26	25	22	38	30	49	12	16	8	10
	02:50:00	40	91	55	34	35	29	26	0	49	17	18	9	30	5	25	62	11	15	42	34	28	46	36	35	16	20	24	44	34	26	12	29	36	24	26	36	12	41	49	21	23	60	28	44	12	15	27	10
	03:00:00	15	25	70	30	29	19	43	0	8	23	35	0	48	9	34	6	0	6	0	32	39	14	39	10	24	27	0	48	33	0	0	35	53	32	34	46	7	44	34	18	13	28	16	122	30	62	35	2
	03:10:00	5	44	78	22	25	36	6	0	8	3	8	0	66	0	57	14	0	0	0	23	27	2	30	16	27	20	2	36	29	0	0	43	43	32	26	43	26	35	48	0	7	77	71	55	32	22	1	33
	03:20:00	9	46	55	22	41	23	0	9	9	0	13	0	69	3	74	2	0	3	0	23	23	0	1	38	31	22	35	44	12	0	0	33	0	24	32	38	0	59	31	14	5	24	21	49	30	17	7	15
	03:30:00	28	33	75	6	21	18	24	0	13	3	18	0	0	0	18	42	0	0	5	18	13	15	38	18	24	15	8	33	13	19	43	25	45	27	37	37	5	33	35	0	0	32	4	36	28	19	3	1
	03:40:00	6	59	66	7	14	19	30	0	7	1	33	0	31	3	19	2	0	0	0	18	12	0	23	4	24	28	9	37	8	4	0	17	6	27	41	57	0	25	40	0	0	21	0	43	35	17	14	17
	03:50:00	0	40	76	4	21	26	20	0	0	0	5	9	13	10	0	13	0	0	6	13	2	10	9	0	32	19	4	44	12	0	27	24	0	25	55	44	48	24	27	0	5	91	19	63	33	5	0	0
	04:00:00	0	46	61	3	11	48	9	0	6	0	0	0	0	0	13	5	1	0	0	14	0	4	23	15	24	13	42	16	30	2	49	11	0	13	60	43	19	38	40	19	0	19	11	33	16	4	13	2
	04:10:00	11	33	58	24	15	37	0	0	0	3	0	0	26	3	10	0	0	0	0	14	0	0	20	8	13	28	2	17	18	17	0	23	0	47	48	53	0	51	28	46	0	19	26	30	25	6	2	1
	04:20:00	0	38	95	27	29	21	0	0	2	0	5	0	5	0	0	0	0	0	0	7	0	0	29	35	0	4	56	32	0	1	16	33	0	21	22	53	0	36	22	0	4	28	0	58	32	7	0	16
	04:30:00	0	29	100	18	67	49	0	1	7	0	0	0	17	3	4	6	0	0	7	16	6	4	16	0	1	10	121	28	0	22	6	24	0	32	97	102	0	40	30	1	7	28	3	38	25	13	9	1
	04:40:00	0	41	64	24	25	71	19	20	3	0	1	0	20	0	9	0	0	0	15	6	30	0	31	8	0	5	14	27	0	0	12	34	0	33	53	38	0	49	33	18	0	24	5	26	26	0	28	0
	04:50:00	0	37	102	9	6	44	3	0	7	0	1	10	45	0	16	1	0	0	0	1	8	0	4	21	0	10	29	30	12	13	0	0	0	1	35	50	0	57	30	0	0	26	49	47	27	7	4	0
	05:00:00	0	39	106	14	16	29	0	0	3	0	0	0	33	0	14	10	0	0	0	15	1	0	0	0	19	13	61	34	26	0	0	0	20	23	41	37	0	47	32	7	5	26	2	27	26	19	0	0
	05:10:00	0	55	70	18	64	32	3	0	8	0	5	0	0	2	0	4	11	2	0	21	2	0	80	7	24	11	39	32	11	0	0	0	3	11	35	55	0	28	28	8	0	17	11	26	22	7	0	0
	05:20:00	0	31	73	0	2	32	16	0	0	0	0	0	2	0	0	0	0	3	0	26	0	16	20	0	5	6	0	19	20	0	0	17	0	35	43	37	9	45	42	4	0	38	11	29	17	0	0	0
	05:30:00	0	40	61	0	0	40	0	0	30	0	61	0	2	0	6	2	0	0	0	2	5	23	0	14	0	0	0	41	4	0	0	31	0	28	28	38	21	29	27	10	7	25	24	36	8	3	0	13
	05:40:00	0	20	62	31	51	21	0	0	5	3	0	0	0	0	19	5	0	0	0	0	21	0	5	39	0	14	0	30	1	12	2	22	0	13	24	38	1	34	25	0	0	36	0	41	0	5	0	0
	05:50:00	0	38	53	7	19	41	24	0	4	0	0	0	0	0	15	31	0	0	3	0	17	0	14	12	0	0	0	17	20	6	0	29	0	16	52	41	0	24	23	5	1	27	0	36	33	0	0	0
	06:00:00	0	41	62	0	0	25	12	0	11	0	0	0	8	2	0	0	0	0	7	0	4	0	7	12	0	9	0	26	19	0	0	11	0	28	43	40	0	36	25	0	14	16	26	14	27	5	0	0
	06:10:00	0	39	61	12	23	27	0	0	8	0	6	0	0	0	0	0	0	0	8	0	0	0	13	5	0	18	0	38	0	0	4	4	0	33	44	48	0	24	11	0	0	56	0	45	28	23	0	7
	06:20:00	7	40	61	8	0	32	0	0	6	11	0	0	0	0	0	11	0	0	2	4	0	0	10	44	8	12	0	40	16	0	0	35	0	45	51	48	0	36	27	41	0	33	7	45	27	0	0	11
	06:30:00	3	40	49	0	36	27	0	0	0	0	6	0	0	0	20	0	0	0	0	31	0	0	25	37	59	14	0	50	2	0	0	13	0	36	27	59	0	28	24	30	0	15	13	28	43	0	18	0
	06:40:00	0	29	52	0	0	43	20	0	15	0	0	8	6	0	25	0	0	0	3	12	0	0	4	17	9	11	7	69	3	5	0	22	0	19	30	47	0	44	21	3	0	31	2	39	0	0	0	0
	06:50:00	5	32	48	8	0	21	107	0	13	0	7	0	6	0	6	1	0	0	2	0	1	0	12	0	0	11	6	102	3	3	0	45	0	0	45	61	0	34	24	0	0	23	5	48	5	4	0	0
	07:00:00	0	30	51	7	39	29	6	0	0	0	0	0	3	0	4	7	0	0	0	2	4	77	14	0	0	7	25	43	19	5	5	13	0	30	50	48	0	24	27	0	3	26	6	38	18	0	0	0
	07:10:00	0	34	68	4	0	22	9	0	7	0	5	0	0	0	15	0	0	0	5	0	89	0	4	8	0	0	72	41	4	0	0	23	97	39	40	50	6	11	20	40	0	27	8	33	35	0	0	1
	07:20:00	0	44	73	12	19	23	18	7	4	0	3	0	7	0	1	6	0	0	0	0	2	0	10	0	0	7	16	95	0	0	0	0	7	31	26	48	0	41	35	0	45	13	0	36	30	0	0	0
	07:30:00	0	31	59	43	10	26	23	0	16	0	5	0	1	3	0	4	0	0	0	14	3	0	5	3	0	2	0	53	0	0	0	0	0	13	2	120	0	29	31	4	11	22	26	79	25	12	0	0
	07:40:00	0	38	64	15	0	20	13	0	61	0	0	0	3	0	3	6	0	0	0	0	5	0	2	51	0	10	0	83	29	10	0	3	0	13	13	39	3	47	19	0	7	0	0	31	23	11	0	0
	07:50:00	0	47	57	3	16	19	3	0	0	0	5	0	0	0	17	0	57	0	0	16	0	0	0	0	0	14	0	83	0	0	0	22	0	14	0	46	12	14	26	14	0	27	0	71	32	0	0	0
	08:00:00	0	53	55	3	0	16	0	0	4	0	0	0	28	2	0	18	0	0	8	6	0	5	0	4	16	4	0	89	7	0	0	20	0	35	0	37	0	15	23	0	7	16	0	56	31	5	0	0
	08:10:00	0	51	59	0	16	40	0	0	11	2	3	0	0	0	0	4	0	0	2	0	10	5	10	0	0	17	0	85	1	12	0	44	4	19	10	22	0	37	58	5	0	19	7	13	19	7	0	3
	08:20:00	8	56	62	17	0	28	0	3	10	0	0	0	0	0	0	4	2	0	0	0	9	3	3	5	0	0	0	103	0	0	0	0	0	14	16	40	0	24	21	0	0	15	0	10	0	44	0	0
	08:30:00	0	54	43	0	5	4	0	0	0	0	4	0	0	0	8	0	0	0	0	0	5	0	19	0	0	6	0	65	25	0	0	34	0	34	135	36	0	4	6	0	11	4	0	34	14	37	0	8
	08:40:00	0	38	110	0	6	55	4	0	0	0	0	3	0	0	0	6	0	0	0	35	0	0	0	8	0	10	0	72	9	4	0	11	0	20	25	42	0	68	0	0	4	19	0	12	32	25	0	0
	08:50:00	0	48	56	1	6	35	8	0	2	0	4	0	10	0	6	0	0	0	0	16	3	3	2	0	0	19	0	75	11	4	0	0	16	13	53	47	0	37	67	0	0	0	0	15	4	68	0	1
	09:00:00	0	70	67	7	24	37	0	0	0	0	0	0	0	3	5	0	0	0	7	3	11	10	0	3	0	2	0	74	0	0	0	32	30	11	39	44	0	39	19	0	0	21	34	13	0	12	0	2
	09:10:00	10	92	72	6	3	35	0	0	6	0	8	0	0	0	0	0	8	0	0	0	11	0	10	0	0	15	24	47	16	0	0	115	16	27	36	55	0	40	39	0	9	17	57	8	0	59	0	15
	09:20:00	0	74	59	0	1	20	7	0	0	0	0	0	0	0	0	0	11	0	9	2	8	0	0	11	0	7	0	63	0	6	0	4	16	50	65	41	5	37	19	10	7	4	0	4	1	28	17	0
	09:30:00	24	79	51	2	0	26	4	0	0	0	2	0	5	0	8	5	0	0	12	12	20	0	3	0	0	10	0	47	0	0	0	0	18	40	7	54	0	13	0	0	15	27	0	14	31	62	0	33
	09:40:00	0	30	68	11	0	29	0	0	6	0	6	0	0	0	0	0	0	0	5	0	0	0	13	0	0	19	17	47	0	0	0	20	24	25	0	46	0	43	0	7	0	16	10	5	27	4	0	2
	09:50:00	6	0	81	0	8	16	3	0	10	0	6	0	0	0	14	0	0	7	14	0	0	0	0	2	0	4	15	59	11	0	0	20	10	24	3	49	0	52	0	0	0	30	0	14	22	0	0	0
	10:00:00	7	0	59	1	21	11	115	0	5	0	0	12	0	0	21	0	0	0	0	17	2	0	8	6	9	14	59	36	21	15	0	0	0	4	3	29	0	51	0	10	8	31	0	26	17	6	0	0
	10:10:00	3	5	57	28	0	11	59	1	6	0	9	0	0	0	9	0	0	0	13	36	0	6	0	6	0	20	35	20	0	0	47	7	2	15	34	47	0	38	17	0	4	6	30	8	10	19	0	0
	10:20:00	0	0	53	0	17	19	5	10	0	0	6	0	0	0	0	9	0	0	0	9	0	0	2	5	0	18	23	93	2	0	22	15	14	37	0	69	0	7	26	3	1	36	0	0	0	5	0	0
	10:30:00	0	0	52	0	6	18	24	0	11	2	46	0	0	0	1	0	0	0	7	0	0	0	3	3	0	11	0	51	0	0	18	26	25	42	4	35	0	39	44	0	7	19	0	3	0	0	0	0
	10:40:00	0	0	62	0	0	78	0	0	44	2	2	0	0	0	16	0	0	0	0	0	0	0	7	22	0	10	0	77	0	0	0	0	1	5	9	46	0	32	17	0	15	4	0	3	0	0	0	0
	10:50:00	0	44	59	9	0	28	10	15	11	0	2	0	0	0	19	6	0	0	0	0	0	7	8	0	0	12	26	121	7	19	0	6	0	50	71	46	0	4	1	5	0	17	39	34	3	0	0	0
	11:00:00	0	4	74	0	27	23	4	0	5	0	4	0	0	0	40	8	0	0	25	31	0	57	0	3	0	0	0	94	12	13	0	3	21	34	21	20	0	20	5	18	0	15	23	4	0	0	0	0
	11:10:00	0	0	68	9	0	41	0	0	0	0	0	0	0	0	1	4	0	0	0	7	0	0	0	2	13	0	0	63	2	7	0	25	6	9	27	56	0	15	0	0	7	13	0	0	0	0	0	0
	11:20:00	0	0	48	0	23	38	4	0	16	0	3	0	0	0	13	9	3	1	0	0	3	0	6	0	0	15	0	65	16	17	0	12	4	32	7	48	0	30	0	15	0	8	0	19	0	0	0	0
	11:30:00	0	0	49	0	0	44	0	0	2	0	3	4	0	0	1	0	4	4	0	0	0	5	0	10	0	6	3	48	2	10	0	21	19	0	0	41	4	12	13	14	0	10	8	0	26	0	0	0
	11:40:00	0	4	56	9	0	16	3	0	4	0	3	0	0	0	1	10	0	0	5	0	0	0	0	6	0	0	5	53	11	17	0	33	4	17	0	44	72	28	0	0	0	7	0	6	20	0	0	0
	11:50:00	3	4	50	0	16	15	0	0	0	0	2	12	0	0	8	0	4	0	2	6	7	0	3	2	0	13	6	37	3	0	0	0	4	39	15	15	19	22	5	54	17	20	0	42	22	0	0	0
	12:00:00	0	0	83	21	0	23	11	0	9	1	4	15	0	0	22	1	0	0	6	18	15	5	0	1	6	13	2	18	13	0	0	31	30	22	0	23	8	28	0	7	25	2	0	10	0	0	0	7
	12:10:00	26	0	77	0	12	19	15	0	9	0	0	0	0	9	44	40	13	1	0	0	0	0	27	37	71	31	52	44	30	0	46	32	20	42	53	35	34	59	16	42	41	29	33	10	0	0	0	12
	12:20:00	8	95	55	21	25	24	26	26	11	0	129	0	25	19	34	25	18	18	12	45	33	17	23	33	10	21	28	58	25	0	43	36	26	35	53	43	44	58	49	25	39	37	27	51	14	48	20	13
	12:30:00	3	70	120	30	46	24	29	17	3	1	31	16	27	3	32	7	5	13	13	23	25	19	27	28	33	7	17	56	35	0	29	31	19	41	39	53	25	101	29	16	26	31	25	25	38	27	21	5
	12:40:00	0	63	87	27	42	29	36	40	23	12	18	23	25	12	13	13	5	16	16	26	28	10	17	58	23	29	25	54	34	0	28	26	13	48	50	50	20	63	49	26	12	55	21	43	37	50	18	5
	12:50:00	6	40	87	20	41	35	22	25	26	17	32	8	27	10	18	10	6	8	3	19	29	16	28	41	30	65	27	64	21	0	25	30	31	36	37	45	18	59	46	14	34	36	30	49	28	10	11	7
	13:00:00	48	56	76	13	29	34	25	35	33	10	19	2	18	18	15	16	12	13	0	29	15	14	8	60	28	33	23	62	30	0	39	2	34	20	47	60	24	125	41	22	32	54	24	52	34	0	28	0
	13:10:00	41	55	81	28	41	20	24	19	28	0	12	0	34	14	23	18	8	11	3	22	22	3	10	50	23	31	12	48	42	0	23	22	17	28	40	56	1	73	37	13	35	38	38	43	38	0	11	3
	13:20:00	31	39	74	21	55	23	37	25	27	0	28	6	30	17	21	0	0	15	0	33	27	4	7	33	19	25	1	50	31	0	38	21	0	37	32	52	21	46	32	18	37	48	25	43	36	6	16	9
	13:30:00	24	43	65	19	65	32	24	25	13	1	14	29	11	6	27	0	3	1	1	23	21	5	11	26	10	27	73	54	19	8	36	25	0	47	38	59	17	71	30	24	21	34	26	37	31	13	3	2
	13:40:00	36	34	81	29	62	30	34	27	28	2	20	17	37	8	33	0	1	10	0	19	17	6	8	44	19	30	25	67	31	0	22	29	0	31	81	57	23	47	32	9	26	25	38	47	21	4	6	0
	13:50:00	19	41	79	19	78	40	34	9	17	0	11	0	26	4	20	4	1	3	6	29	22	7	8	41	22	5	18	39	51	0	39	24	31	17	43	69	23	43	46	4	25	39	44	39	34	0	11	0
	14:00:00	24	51	81	27	87	29	32	4	24	8	14	14	38	16	35	2	2	1	0	25	16	17	5	27	33	20	27	39	42	0	11	38	40	32	70	54	16	54	26	29	0	23	35	54	31	6	14	5
	14:10:00	46	63	71	31	68	26	26	25	2	0	17	1	28	7	24	0	4	8	10	15	27	3	15	24	21	0	19	40	36	0	0	62	60	30	71	56	10	68	36	20	0	33	33	86	26	20	7	8
	14:20:00	37	116	66	32	59	21	43	30	26	3	0	0	23	7	29	4	19	10	8	26	15	2	19	29	21	14	0	37	34	0	15	41	60	27	39	49	29	28	35	20	0	38	11	86	28	1	17	4
	14:30:00	21	85	64	11	68	25	41	23	23	10	0	11	13	7	27	0	4	4	0	20	19	2	9	49	23	11	1	29	34	10	29	42	10	32	15	58	15	54	34	29	4	41	0	84	38	0	12	0
	14:40:00	31	95	74	25	64	35	49	26	24	19	14	15	31	16	28	8	0	6	6	27	29	2	8	36	29	6	10	43	33	21	30	30	0	17	54	39	49	38	33	18	25	31	39	74	42	4	16	0
	14:50:00	36	86	76	27	63	30	40	18	7	6	0	1	22	18	28	1	0	11	14	19	36	17	7	46	18	16	0	33	30	38	19	19	3	36	38	51	28	52	24	25	0	28	32	58	56	0	32	2
	15:00:00	40	62	63	24	46	40	34	15	4	6	0	0	16	12	32	3	0	7	4	50	24	12	7	39	45	18	19	34	40	0	30	34	12	13	36	46	6	73	38	24	17	11	13	53	85	3	24	0
	15:10:00	23	57	76	19	51	36	44	11	10	0	0	16	31	20	30	0	8	6	9	49	25	8	6	45	28	16	8	47	41	14	14	47	15	5	67	37	5	78	42	29	0	28	28	48	63	14	7	0
	15:20:00	19	107	67	33	32	23	34	5	17	2	20	16	44	16	26	7	4	6	0	34	28	1	9	39	22	22	26	54	15	35	16	26	24	19	30	45	19	58	26	11	14	38	22	48	43	3	10	11
	15:30:00	29	81	66	24	29	25	24	21	20	3	5	0	41	13	28	0	4	8	2	41	29	21	7	61	39	29	9	32	18	0	9	31	5	40	29	41	9	51	37	31	13	44	49	48	32	0	9	9
	15:40:00	31	64	61	24	38	26	36	29	27	7	58	0	31	17	33	0	7	4	7	46	29	0	11	40	43	28	28	32	32	5	29	45	0	31	81	49	32	67	29	18	10	55	61	59	43	8	33	0
	15:50:00	23	67	60	35	76	25	29	26	34	9	10	0	39	23	24	3	0	17	9	35	34	4	12	46	36	25	2	58	25	4	37	60	0	19	41	41	28	48	18	22	11	53	43	31	43	10	15	0
	16:00:00	19	77	54	28	54	27	28	20	23	2	35	19	49	19	24	10	3	11	5	30	37	0	4	70	29	25	8	31	33	0	26	36	38	5	31	70	30	45	26	22	16	62	75	41	49	0	18	0
	16:10:00	19	88	55	38	63	19	32	17	16	3	33	18	49	20	21	4	2	0	0	27	34	11	3	56	39	34	8	35	22	0	0	34	21	33	44	53	5	56	26	31	12	57	23	20	39	13	19	7
	16:20:00	20	66	69	31	133	33	46	1	0	0	36	0	35	19	27	7	0	2	21	30	42	9	5	50	36	34	7	69	37	0	0	38	0	37	44	52	23	59	38	3	15	38	30	30	37	8	22	0
	16:30:00	32	79	72	31	70	34	42	0	0	3	31	0	27	19	31	2	2	5	0	35	29	0	7	38	40	18	27	69	46	0	9	35	0	34	54	42	14	46	38	16	3	34	45	44	32	14	21	0
	16:40:00	28	56	55	34	45	25	40	15	0	3	23	0	39	19	26	0	5	7	7	34	19	7	5	55	18	14	14	43	37	0	0	35	0	5	53	45	30	68	25	11	8	40	34	21	31	5	20	10
	16:50:00	37	45	58	33	51	34	36	26	0	0	2	6	60	19	26	14	0	5	0	32	48	6	1	40	19	26	48	74	40	0	11	23	0	22	30	51	22	41	53	20	21	37	24	36	34	43	29	10
	17:00:00	23	53	48	27	70	24	32	27	0	0	54	0	34	19	28	22	0	7	0	38	30	6	13	62	42	35	16	55	30	0	19	9	0	13	15	41	0	47	34	7	28	49	50	33	39	19	13	1
	17:10:00	30	51	59	33	52	25	42	33	0	3	20	2	28	22	26	10	0	9	0	43	10	17	10	40	24	32	30	39	30	0	33	19	14	31	27	43	26	54	23	17	25	47	33	33	32	0	11	0
	17:20:00	25	35	59	26	70	23	35	46	0	0	17	20	22	22	28	18	5	17	11	62	28	10	0	52	26	29	19	43	31	0	32	28	15	0	34	45	22	49	16	21	8	40	56	49	40	22	28	6
	17:30:00	32	57	54	20	59	21	35	0	0	0	0	29	37	19	33	5	1	14	8	38	26	17	5	39	15	25	20	36	23	0	34	29	0	9	72	18	45	61	43	31	13	40	39	43	34	14	25	4
	17:40:00	47	40	79	23	54	24	38	0	0	0	0	15	36	19	22	9	0	9	12	38	29	0	9	89	29	3	16	37	20	9	31	22	11	26	39	40	13	57	43	19	27	52	2	45	36	2	7	0
	17:50:00	31	36	52	32	49	18	36	13	0	0	0	9	21	21	22	0	4	18	10	44	30	5	8	50	22	9	19	28	36	68	24	34	30	4	86	53	31	53	35	27	0	42	53	32	44	0	11	5
	18:00:00	47	52	62	31	48	20	29	81	0	0	0	0	39	23	39	0	8	7	5	49	55	2	3	45	39	21	2	37	33	36	10	32	0	32	61	52	28	94	39	8	22	41	58	47	56	0	18	2
	18:10:00	21	74	62	26	45	20	41	1	4	0	0	0	26	21	35	14	0	12	8	41	22	8	14	52	21	27	7	51	46	0	0	34	0	20	55	49	31	43	20	27	4	61	46	68	54	0	26	4
	18:20:00	33	50	56	26	50	21	40	52	0	1	17	0	28	23	22	9	5	13	1	40	25	18	4	45	66	31	21	47	24	31	0	16	22	0	33	54	40	50	32	15	0	40	46	38	34	13	21	1
	18:30:00	39	74	51	23	47	29	36	28	0	5	10	0	32	24	24	18	0	8	10	48	30	21	7	45	28	51	3	68	41	0	22	35	5	15	35	41	43	57	25	18	16	45	33	50	39	0	21	8
	18:40:00	30	68	57	30	45	18	28	32	0	7	11	0	32	23	24	6	0	8	3	33	32	28	9	53	32	31	0	52	49	0	54	24	0	30	41	43	32	55	38	20	30	58	31	32	31	16	16	4
	18:50:00	33	56	51	25	47	27	44	25	0	3	34	0	16	26	34	18	5	15	8	39	30	23	3	28	56	8	0	50	26	0	21	19	0	42	75	47	27	33	25	15	0	49	24	35	38	0	16	0
	19:00:00	24	61	75	21	53	25	43	13	2	5	13	0	39	22	30	25	0	26	2	42	27	29	10	66	33	29	16	53	38	14	40	31	0	20	64	40	31	36	32	15	26	37	37	33	53	1	14	9
	19:10:00	29	58	51	14	28	31	36	0	0	0	15	20	36	19	32	27	9	12	3	49	29	14	8	84	30	21	8	34	44	0	22	13	6	22	24	49	34	58	33	24	22	61	39	57	35	5	15	7
	19:20:00	33	50	36	13	35	33	34	10	0	3	65	3	26	23	30	20	1	25	0	51	36	25	4	43	31	15	0	47	28	0	0	34	4	33	42	62	42	58	27	29	47	44	52	30	39	4	19	1
	19:30:00	30	44	56	8	30	20	35	36	6	0	12	0	14	16	26	14	0	27	0	34	30	40	0	83	29	13	11	38	37	7	0	31	50	6	49	43	33	42	30	18	7	40	41	28	38	6	20	7
	19:40:00	30	51	57	15	41	26	39	32	0	0	0	2	29	18	30	2	0	19	0	30	49	28	3	48	56	18	16	73	39	0	0	34	11	2	40	66	39	56	33	15	16	41	27	36	36	0	22	7
	19:50:00	32	50	47	9	31	47	38	32	0	2	0	4	19	27	23	1	0	25	0	67	26	23	2	33	25	5	6	57	22	0	46	24	24	31	24	28	31	47	26	26	1	35	13	25	45	11	6	9
	20:00:00	29	45	53	21	38	39	51	34	0	0	15	24	19	17	38	15	4	24	0	50	32	22	28	70	23	11	4	69	37	0	38	59	0	32	29	53	42	69	35	16	4	45	29	46	37	9	26	10
	20:10:00	31	55	65	14	35	38	48	29	0	0	23	12	17	25	26	25	0	18	7	40	34	27	0	29	25	14	0	43	38	24	66	27	0	25	34	47	13	54	30	18	3	50	34	39	36	6	8	1
	20:20:00	30	40	54	21	37	41	38	7	4	0	26	0	26	24	27	17	0	19	1	50	26	19	22	74	9	18	0	50	35	0	28	10	8	20	43	60	15	61	23	23	8	39	47	36	34	0	14	7
	20:30:00	36	45	64	16	40	29	35	15	0	0	36	0	56	27	25	8	0	16	6	57	41	21	12	65	39	0	25	46	26	0	0	32	39	2	28	35	0	45	31	13	10	46	35	28	32	0	12	0
	20:40:00	27	66	57	18	35	47	38	4	0	4	59	0	27	24	35	5	0	18	0	44	26	12	10	56	23	34	0	53	29	0	0	33	28	10	23	50	19	54	32	24	44	40	39	31	36	18	22	10
	20:50:00	28	55	46	16	35	40	50	0	0	0	11	7	47	20	25	7	6	23	5	38	30	23	5	42	30	40	0	52	35	35	10	13	22	33	65	45	18	57	23	7	41	35	35	25	33	0	20	12
	21:00:00	38	45	56	24	42	38	39	5	0	0	0	0	25	26	32	4	1	25	12	45	33	19	7	35	30	18	0	32	39	8	25	36	15	26	55	34	19	52	35	16	2	45	19	49	37	15	14	5
	21:10:00	38	48	52	24	58	33	40	0	3	0	0	0	39	19	32	19	0	20	0	34	29	29	6	47	27	28	17	65	29	0	21	34	32	16	32	66	25	69	32	21	22	46	34	45	34	4	9	8
	21:20:00	30	53	38	22	24	33	37	0	0	0	0	1	38	27	32	26	0	24	3	34	28	26	22	41	33	32	0	40	21	25	16	31	70	13	43	41	20	54	34	8	26	66	12	48	37	4	16	6
	21:30:00	30	63	47	24	49	42	45	26	0	3	0	24	21	21	48	9	0	22	0	38	22	27	13	62	22	23	0	54	39	0	42	36	20	8	41	31	51	60	25	19	24	32	25	30	42	4	19	10
	21:40:00	30	30	44	14	47	24	32	2	0	0	37	0	39	39	39	20	3	25	0	39	27	6	14	40	28	12	15	47	31	15	0	27	15	16	52	67	23	16	19	32	27	51	28	31	42	8	16	8
	21:50:00	28	35	44	24	57	30	34	0	0	0	0	0	32	23	23	6	0	26	13	35	21	27	15	39	27	0	44	41	28	0	0	24	0	3	51	35	37	80	24	9	0	46	38	30	34	0	12	15
	22:00:00	29	46	50	30	48	13	32	0	0	0	0	16	46	23	43	0	0	12	8	45	31	21	0	42	31	0	29	38	34	0	0	22	0	18	67	53	35	49	15	22	0	61	31	44	35	3	23	3
	22:10:00	29	39	58	34	62	17	37	0	0	0	0	22	30	19	35	13	0	22	9	65	26	24	8	19	20	37	36	45	25	0	0	47	9	36	66	54	32	48	30	14	38	40	39	35	51	4	8	0
	22:20:00	26	40	44	39	57	21	46	0	0	4	0	15	58	15	28	10	1	7	2	38	41	30	2	42	30	35	0	49	42	0	0	31	5	0	49	43	32	41	53	20	12	50	44	37	36	5	23	3
	22:30:00	36	45	51	34	44	34	37	0	5	0	5	26	36	23	24	9	2	0	1	32	25	23	20	42	21	20	0	39	21	0	22	31	0	19	61	36	27	47	28	21	0	38	50	20	42	0	14	7
	22:40:00	32	45	66	32	48	38	46	0	0	0	107	11	40	16	30	12	4	0	7	41	25	30	20	64	26	13	16	38	38	3	0	35	0	37	13	3	42	52	26	6	13	35	31	26	34	7	5	3
	22:50:00	27	35	55	23	39	55	31	46	0	6	0	5	37	28	23	0	3	5	0	44	35	25	6	57	26	0	9	68	32	0	0	38	0	3	63	63	43	44	45	13	6	33	45	29	39	8	3	8
	23:00:00	31	52	58	21	41	77	34	27	0	4	0	3	41	26	31	0	5	0	5	32	29	18	23	32	19	11	4	67	41	0	0	41	0	13	44	38	32	65	33	31	8	33	32	26	35	0	0	11
	23:10:00	43	44	31	20	52	54	32	28	0	0	0	0	48	21	32	6	0	0	2	27	27	0	0	30	15	14	0	62	33	0	3	31	27	28	59	41	36	50	40	40	18	38	42	20	40	4	0	12
	23:20:00	27	40	38	12	43	50	33	28	0	0	0	0	28	19	30	3	0	0	4	42	29	0	11	41	28	23	0	50	20	0	0	28	0	29	64	47	32	53	29	28	5	37	27	22	32	4	6	8
	23:30:00	28	63	45	14	41	39	29	35	0	5	13	0	25	9	28	0	0	0	0	39	30	0	10	26	21	11	0	52	35	0	4	14	0	20	56	50	35	50	39	33	8	34	22	30	38	0	14	12
	23:40:00	30	41	53	16	51	41	24	27	0	0	22	0	17	10	28	1	7	0	46	38	31	0	16	40	13	29	11	40	32	0	0	34	0	12	48	50	25	54	35	22	22	26	5	38	32	0	19	11
	23:50:00	33	37	44	17	45	35	27	29	0	0	0	0	27	17	43	10	1	0	0	44	36	24	4	35	34	15	21	46	47	2	0	72	12	15	56	48	32	46	34	20	11	37	0	13	35	1	12	15
[truncated: 253 more columns]

## Sheet: Fig 3
		Daily time budgets (%)
		Trophallaxis	Food transport	Food consumption	Brood care	Brood relocation	Antennating	Walking	(Allo)Grooming	Waste management	Inactivity	Non-caste specific activity	Caste-specific
Forager ad libitum	#1	8.19421	0	4.76952	0.00463736	0	36.8867	12.1209	7.86728	0.391857	29.7649	57.2714	12.9637
	#2	5.26804	0	0	0.159989	0	40.8308	7.85453	6.65809	1.63351	37.5951	57.1369	5.26804
	#3	5.73525	0	1.60221	0.248099	0	28.3447	13.8495	6.47375	0.446346	43.3002	49.3624	7.33746
	#4	3.98349	0	0.489241	0	0	3.1279	83.3878	5.63671	0	3.37484	92.1524	4.47273
	#5	3.47802	0	0	0	0	31.57	4.47621	4.853	0.29911	55.3237	41.1983	3.47802
	#6	7.89742	0	0.700241	0	0	8.28928	72.0043	5.58222	0.0765164	5.45006	85.9523	8.59766
	#7	7.60875	0.500835	38.1052	0	0	15.9572	21.8744	9.02894	0	6.92474	46.8605	46.2148
	#8	4.41361	0	0	0	0	27.008	2.33491	6.7775	0.833565	58.6324	36.954	4.41361
Forager Daytime	#1	4.66402	0.599379	0.936746	0	0	19.4572	14.1103	4.56896	0.22839	55.435	38.3649	6.20015
	#2	10.3204	0.572714	0.43939	0	0	27.4671	8.59187	6.17116	0.993554	45.4438	43.2237	11.3325
	#3	6.63606	0	0.345483	0.104341	0.0394175	27.6305	4.8414	4.05189	0	56.3509	36.6676	6.98154
	#4	2.04623	0	0	0	0	19.2161	8.18262	0.812697	0	69.7424	28.2114	2.04623
	#5	3.66931	0.0428956	0	0	0	25.4035	13.5527	4.18174	0	53.1499	43.1379	3.71221
	#6	6.80996	0.195928	0.142599	0.0243461	0	26.2301	7.39659	7.225	1.48164	50.4939	42.3576	7.14849
	#7	5.11964	0.194769	0.905444	0	0	27.9204	10.3784	5.11848	7.68874	42.6741	51.106	6.21986
	#8	12.3284	0.613291	2.38012	2.11811	0.15767	25.6771	5.32137	7.32123	1.91523	42.1675	42.5107	15.3218
	#9	4.26057	0.00927472	0	1.08746	0	24.7983	13.999	4.65591	1.71003	49.4795	46.2507	4.26985
	#10	5.78686	0.70256	1.22078	0	0	25.6961	8.76797	7.70729	0.226071	49.8794	42.4411	7.67947
	#11	4.24202	0	0.260851	0	0	21.6258	11.6409	5.33115	0.376785	56.5224	38.9747	4.50288
	#12	5.67729	0	1.42831	0	0	29.7417	12.0884	5.53005	0	45.5342	47.3602	7.10559
Forager Nighttime	#1	0.833565	0	0.0823131	0	0	28.4989	4.18869	2.13318	0.0672417	64.1961	34.888	0.915878
	#2	12.1522	0.239983	0.782554	0.788351	0.0359395	29.278	19.1407	5.73989	1.9674	29.875	56.9502	13.1747
	#3	5.2321	0	0.606335	0.0231868	0	27.932	11.2711	4.3823	0.428956	50.124	44.0375	5.83843
	#4	1.72394	0	0.0289835	0	0	28.4061	7.77801	3.64033	0.321137	58.1015	40.1456	1.75292
	#5	3.53599	0.36867	0.868345	0.129846	0	27.5111	11.2155	4.4936	0	51.877	43.35	4.773
	#6	3.02124	0	0.284038	0	0	15.0355	58.484	3.14065	0.201725	19.8328	76.8619	3.30528
	#7	2.39404	0.0695604	0.0626043	0.0428956	0	30.2588	9.07879	5.13703	0	52.9563	44.5175	2.5262
	#8	5.17181	0.195928	2.53779	0	0	24.5676	5.0895	7.52064	0.473011	54.4437	37.6507	7.90554
	#9	6.1132	0	1.1547	0.00811538	0	24.4621	20.9551	9.73497	0.0626043	37.5093	55.2228	7.2679
	#10	3.03399	0	0.617928	0	0	22.6628	20.9504	5.35035	1.77031	45.6142	50.7339	3.65192
	#11	8.58375	0	0	0.139121	0	22.4321	8.149	5.07211	0.372148	55.2518	36.1644	8.58375
	#12	15.7798	0	2.9111	0	0	24.4157	14.2807	5.03965	0	37.573	43.7361	18.6909
Nurse ad libitum	#1	6.13291	0	1.21151	24.8806	0.651549	25.6735	3.99277	8.85851	0.0417362	28.5789	44.6775	26.7436
	#2	3.9603	0	0.0057967	47.5213	0.867186	16.327	3.21137	7.3363	0.136802	20.6397	30.966	48.3943
	#3	2.73488	0	0	53.4827	0.535615	4.41013	0.537934	5.00487	0	33.2939	12.6878	54.0183
	#4	4.62692	0	0	43.0822	0.237665	11.7685	1.24281	5.42803	0	33.6139	23.0662	43.3199
	#5	4.88546	0	0	49.0204	1.15354	9.09502	2.60735	9.06951	0	24.1688	25.6573	50.1739
	#6	7.63309	0	0	39.2332	1.19992	13.9005	3.17427	5.81873	0	29.0403	30.5266	40.4331
	#7	14.3283	0	0.00347802	36.8809	0.104341	15.5769	4.31042	7.53803	0	21.2577	41.7536	36.9887
	#8	8.57679	0	0	50.546	0.0231868	7.17747	1.7564	8.26377	1.98479	21.6715	27.7592	50.5692
	#9	3.89074	0	0.00695604	54.0183	0.602857	5.77583	1.93262	5.54396	0.418522	27.8102	17.5617	54.6281
	#10	6.34623	0	0.149555	39.4616	0.799944	10.5048	2.1413	7.52527	3.28673	29.7846	29.8043	40.4111
	#11	7.19834	0	0	37.7643	1.11528	16.0256	3.39918	7.83366	0	26.6637	34.4567	38.8796
	#12	15.4088	0	0	19.8746	0.208681	19.5604	6.01349	8.23247	0	30.7016	49.2151	20.0832
Nurse Daytime	#1	5.57295	0	3.79452	15.0981	3.97422	26.7958	3.94987	6.20595	0	34.6086	42.5246	22.8668
	#2	4.65823	0	0.114775	16.2679	4.69764	20.6383	3.46411	4.10986	0.164626	45.8994	33.0203	21.0803
	#3	4.2142	0	3.22992	18.5181	6.45173	23.429	6.16653	6.3868	0.736181	30.8744	40.9258	28.1998
	#4	4.11913	0	0.375626	24.2035	8.2232	19.3296	1.55236	4.29072	0.00927472	37.8721	29.3255	32.8024
	#5	5.61584	0	0	20.3974	10.1651	20.8971	1.33556	6.20131	0	35.3877	34.0498	30.5625
	#6	8.51187	0	0.424318	15.7346	10.019	22.2072	2.18767	6.50969	4.86227	29.5435	44.2787	26.1779
	#7	8.07712	0	0.295632	12.9707	2.50649	21.4687	4.40201	7.01516	0	43.2642	40.9629	15.7728
	#8	9.48108	0	0	12.0954	4.66055	27.3164	4.37419	9.28167	0	32.7908	50.4533	16.7559
	#9	5.78974	0	0.330412	14.8708	0.554164	21.1278	2.02884	4.97241	0.0973845	50.2284	34.0162	15.7554
	#10	4.38451	0	4.72083	26.4816	0.723428	17.255	0.966889	2.95965	0	42.4712	25.6029	31.9259
	#11	1.87117	0.217956	3.42121	19.1848	1.13615	17.444	4.36839	3.89654	0	48.4674	27.7905	23.7421
	#12	4.29274	0	0.911241	37.4884	2.03232	14.37	2.2839	6.87141	0.0208681	31.7717	27.7963	40.432
	#13	6.25798	0.0185494	3.84785	25.5681	4.56432	14.952	3.32846	8.29855	12.3516	20.8299	45.1899	33.9802
Nurse Nighttime	#1	6.07146	0	2.66764	19.7436	0.57967	23.1946	13.8112	7.86496	8.78895	17.251	59.7582	22.9909
	#2	5.17702	0	3.45715	32.8893	1.1663	19.6569	6.78677	9.89149	6.38101	14.581	47.9062	37.5128
	#3	4.21304	0	5.10573	29.133	1.83639	19.1303	8.43651	6.73924	9.30335	16.1519	47.7729	36.0752
	#4	4.8727	0	4.33709	33.5374	1.54772	15.3995	4.30811	6.8088	10.6566	18.532	42.0458	39.4222
	#5	2.78705	0	2.63054	18.5691	1.98711	26.6787	4.42172	6.48651	0.359395	36.1018	40.7114	23.1868
	#6	4.33013	0	1.68336	27.27	0.835884	23.2123	7.35137	4.65823	5.45585	25.211	44.9998	29.7892
	#7	3.95914	0	0.135643	28.5777	0.717631	14.3164	1.83523	4.28724	0	46.2066	24.3624	29.431
	#8	4.62229	0	0	40.2407	0.183176	6.02741	1.2231	5.37818	0.0162308	42.3089	17.2672	40.4239
	#9	5.56599	0.0115934	2.23173	50.6539	0.318818	10.4039	4.49244	7.3473	0.0533296	18.8717	27.9239	53.2044
	#10	5.24717	0	0.964571	39.5845	0.357077	16.5716	5.05704	6.57462	0	25.6434	33.4504	40.9061
	#11	4.72547	0	0	35.4514	0.353599	7.81743	1.4399	4.96777	0.0626043	45.1818	19.0132	35.805
	#12	4.46462	0	0.00347802	44.3401	0.501994	5.81061	1.73321	4.54809	0.0197088	38.5782	16.5762	44.8456

## Sheet: Fig 4
	Period (h)
Forager ad libitum 1	26
Forager ad libitum 2	20
Forager ad libitum 3	22.3
Forager ad libitum 4	13.8
Forager ad libitum 5	5.1
Forager ad libitum 6	21.6
Forager ad libitum 7	20
Forager ad libitum 8	4.5
Forager Daytime 1	20
Forager Daytime 2	20
Forager Daytime 3	13.9
Forager Daytime 4	27.3
Forager Daytime 5	13.4
Forager Daytime 6	20
Forager Daytime 7	23.5
Forager Daytime 8	22.4
Forager Daytime 9	15.4
Forager Daytime 10	17.2
Forager Daytime 11	24.6
Forager Daytime 12	25.1
Forager Nighttime 1	23.2
Forager Nighttime 2	3.6
Forager Nighttime 3	3.2
Forager Nighttime 4	2.8
Forager Nighttime 5	10.6
Forager Nighttime 6	34.1
Forager Nighttime 7	18.7
Forager Nighttime 8	22.1
Forager Nighttime 9	10
Forager Nighttime 10	17.2
Forager Nighttime 11	1.7
Forager Nighttime 12	34.1
Nurse ad libitum 1	5.6
Nurse ad libitum 2	7.5
Nurse ad libitum 3	21.3
Nurse ad libitum 4	1.9
Nurse ad libitum 5	13.6
Nurse ad libitum 6	11.2
Nurse ad libitum 7	19.6
Nurse ad libitum 8	4.9
Nurse ad libitum 9	2.4
Nurse ad libitum 10	12.9
Nurse ad libitum 11	6.7
Nurse ad libitum 12	4.6
Nurse Daytime 1	3.1
Nurse Daytime 2	11.3
Nurse Daytime 3	24.1
Nurse Daytime 4	1.8
Nurse Daytime 5	7.4
Nurse Daytime 6	14.8
Nurse Daytime 7	5.3
Nurse Daytime 8	1.7
Nurse Daytime 9	3.8
Nurse Daytime 10	4.9
Nurse Daytime 11	22.6
Nurse Daytime 12	34.1
Nurse Daytime 13	5
Nurse Nighttime 1	12.9
Nurse Nighttime 2	12.8
Nurse Nighttime 3	27.5
Nurse Nighttime 4	22.4
Nurse Nighttime 5	26
Nurse Nighttime 6	34.1
Nurse Nighttime 7	1.6
Nurse Nighttime 8	3.6
Nurse Nighttime 9	34.1
Nurse Nighttime 10	7.7
Nurse Nighttime 11	8.2
Nurse Nighttime 12	17

## Sheet: Fig 5
ZT (min)	Forager ad libitum 1	Forager ad libitum 2	Nurse ad libitum 1	Nurse ad libitum 2	Forager Daytime 1	Forager Daytime 2	Nurse Daytime 1	Nurse Daytime 2	Forager Nighttime 1	Forager Nighttime 2	Nurse Nighttime 1	Nurse Nighttime 2
0	29.3333	0	79.8333	75.8333	0	1.66667	28	7.33333	19	0	35.6667	0
10	6.5	0	47.5	25.1667	0	0	23.1667	16.3333	0	7.16667	9.83333	27.1667
20	2.83333	0	85	89.8333	0	0	9.5	0	5.66667	0	4.66667	68.5
30	23.3333	0	21.5	26.3333	0	0	42.5	43.3333	1.16667	0	37.3333	80
40	13.8333	0	22.1667	28.3333	15.1667	0	32.6667	18.6667	1.16667	0	61.5	3.5
50	3.5	0	82.1667	17	49.8333	0	0	11	0	0	17.8333	56.5
60	0	0	89.1667	74	26	0	0	6	0	0	48.8333	69.3333
70	0	0	53.5	76	0	6.33333	0	0	0	0	71	84.3333
80	0	0	60.5	37.5	5	0	0	0	16.5	0	5.66667	72.6667
90	0	0	0	69.8333	4.5	0	0	0	0	0	20.1667	44.5
100	0	0	0	23.5	0	0	0	12.5	5.33333	0	55.3333	85.3333
110	11.1667	7.33333	0	93.3333	0	0	9.16667	14.6667	6.83333	0	88.8333	58
120	0	0	0	22.8333	0	0	39.3333	9.83333	0	0	70.1667	47.6667
130	0	0	0	46	0	0	45	58.6667	0	30.1667	32.5	0
140	0	0	85.8333	23.3333	0	0	9.5	30.5	0	17.5	2.83333	25.5
150	0	16.6667	55	78.3333	0	0	3	22.1667	0	0	11.1667	41
160	0	20	85.3333	15.5	0	0	6.16667	51	0	0	34.3333	45.8333
170	0	0	89.8333	48.5	6.16667	0	86.5	79.8333	0	0	31.3333	17.1667
180	0	26.1667	95.5	66.1667	6.66667	0	58.5	5.66667	7.83333	0	23.3333	4.16667
190	0	8.16667	99.8333	49.8333	0.333333	0	3.66667	0	0	0	2.16667	39
200	0	0	76.1667	70	0	0	2.5	0	0	1.16667	24.8333	5.16667
210	0	5.83333	49.8333	19	0	0	0	17.8333	3.33333	0	46.8333	0
220	0	1.66667	39.6667	5	5.33333	0	23.3333	0	16.1667	0	14.1667	47.8333
230	15.8333	25.3333	18	32.5	2.66667	0	75.8333	25	9.5	5.33333	60.1667	12.8333
240	10.5	0	4.33333	60.8333	0	6.16667	99.8333	0	0	0	0	24.8333
250	2.5	0	11.3333	96.6667	46.1667	13	42.8333	52.1667	0	0	0	81.3333
260	0	5.83333	0	99.8333	71	13.8333	0	0	0	0	0	60.1667
270	11.3333	0	28.6667	80	36.6667	15.1667	4.16667	0	0	0	2	55.1667
280	6.16667	0	25.3333	7.33333	24.8333	7.16667	14.8333	19.3333	0	0	10	29.5
290	13.5	0	74.3333	12.3333	20	20	82.1667	48.5	4.16667	0	27.8333	42.1667
300	19.3333	17.1667	86.8333	10.3333	7.66667	0	70.1667	0	0	0	0	82.5
310	0	0	18	50.6667	14.3333	5.66667	23	0.333333	16.3333	0	0	98
320	16.8333	0	37.6667	24.5	6.33333	2.5	56.3333	21.5	4.33333	0	0	89
330	0	0	12.6667	67.1667	0	14.1667	26.8333	99.8333	3.5	5.5	0	73.8333
340	14.1667	0	67.1667	47.5	0	4.33333	37.6667	74.5	0	0	0	23.1667
350	7.83333	29.5	14.5	61.6667	6.66667	3.66667	86.3333	62	2.5	0	0	84.8333
360	6.33333	0	50	7	8.83333	0	72.6667	62	2.16667	0	6.66667	15.5
370	32.1667	12	0	74.8333	0	10.1667	53	95.1667	6.16667	0	91	1.5
380	0	0	73.8333	41	4.33333	12.8333	98.3333	14.5	0	0	23.8333	26.3333
390	40	0	28.1667	16.1667	0	0	37.3333	58.5	10	0	34	0
400	17.8333	0	38	41.1667	0	25.3333	57.3333	58.8333	0	0	0	44.5
410	67.6667	39.1667	90.3333	0	1.66667	0	34.6667	27.6667	0	0	0	50.3333
420	13.3333	15.8333	44.3333	94.6667	35	12.3333	79.3333	0	0	12.6667	0	14
430	24	0	79.1667	34.8333	7.33333	12.3333	58.6667	9	2.66667	9.33333	0	20.6667
440	21.8333	0	35	35.6667	0	3.16667	47.5	86.1667	0	11.5	0	0.5
450	24.5	0	42.1667	35.5	47.5	4.33333	18.8333	55.6667	0	5.66667	9.5	84.5
460	27.8333	0	2.83333	93	0	0	80.6667	0	7	0	16.8333	92.6667
470	0.666667	0	48.5	31.3333	0	0	60.3333	0	7.33333	0	0	51
480	9.33333	0	25.3333	46.6667	0	2	60.5	1.16667	1.83333	0	28.6667	49.1667
490	16.3333	7.5	9.83333	97.1667	0	6.5	73.6667	3.16667	4.66667	0	1.33333	31.8333
500	10.6667	2.5	83.8333	78.3333	0	12.1667	60.3333	39.6667	0	0	4.5	17.3333
510	5.33333	13.6667	22.8333	47.1667	2.16667	6.66667	20.3333	94.8333	5	0	74.6667	58.3333
520	6.66667	33.8333	59.8333	13.6667	4.66667	0	19.8333	38	0.833333	0	88.1667	48.3333
530	4.83333	2.83333	32.6667	19.6667	0	0	62.6667	73.8333	0	0	71.8333	54.6667
540	0	0	31.5	8.66667	0	0	25.1667	7.66667	9.16667	0	1.83333	49.1667
550	13.5	0	36.5	15.5	10	12.5	16.6667	52.8333	0	0	9.16667	22.5
560	15.6667	0	33.6667	33	0	1.66667	50.1667	30.8333	4.16667	0	79.5	94.5
570	0	0	28.3333	38.5	0	7	31.8333	62.3333	16.6667	0	9	57.3333
580	0	11	25.3333	55.5	1.83333	2.5	58.6667	0.833333	1	0	0	25.5
590	0	0	97.8333	0	4	0	13.6667	0	0	0	0	69.1667
600	0	2.16667	54.8333	5.16667	0	0	54.5	16.3333	0	0	0	60.1667
610	0	0	70	12.3333	0	18.1667	28.3333	0	0	0	8.66667	26.3333
620	0	12.1667	18.6667	51.5	6.16667	0	59	16.6667	2.5	0	5.5	14
630	0	0	19	37.6667	1.83333	0	16.5	52.5	0	1.66667	0	0
640	2	1.5	73.3333	94.5	0	0	0	7.83333	0	2	21.1667	18.1667
650	0.5	0	41.8333	99.8333	0	0	0	5.83333	34.3333	0	83.1667	84.5
660	4	3	75.5	99.8333	0	0	0	0.166667	27	0	59	28.1667
670	0	3.16667	32	99.8333	0	0	0	68	0	0	3.66667	34.3333
680	0	0	49.1667	87.6667	0	0	21.6667	11.1667	2.83333	0	29.6667	32.1667
690	0	3.5	63.1667	63.3333	0	0	58.6667	18.8333	69.6667	0	65.8333	30.3333
700	0	0	7.66667	48	2.16667	0	37.1667	0	56.6667	3.16667	47	0
710	0	0	99.5	39.1667	5	0	51.3333	0	17.8333	1.83333	52.6667	33.1667
720	0	13.6667	6.83333	24.5	0.333333	11.6667	23.3333	86	2	4.16667	49.6667	87
730	17.1667	0	91.8333	32.1667	3.83333	0	15.8333	37.8333	12.3333	0	97.1667	96.8333
740	2.33333	0	97.8333	52	0	0	44	0	0	0	88.6667	95
750	1.66667	8	85.8333	54.6667	0	0	77.1667	66.8333	0	0.833333	92	85.3333
760	1	0	54.8333	19.3333	0.833333	0	29.8333	10.3333	0	1	51.1667	83.6667
770	5.66667	0	71.8333	0	0	0	0	0	0	1.5	77.5	42.3333
780	11.3333	15.1667	89.3333	12.8333	0	0	0	17.3333	0	0	84.3333	63.5
790	2.5	12	96.6667	14.5	0	0	27.1667	4.16667	0	4.33333	95.3333	68.6667
800	0	0.5	40.3333	43	0	1.83333	55.3333	0	15.3333	20.1667	90.5	9.83333
810	0	5.83333	0	79	0	0	85.1667	33.8333	0	0	81	5
820	11.8333	0	73.1667	84.1667	0	0	66	17.6667	0	0	6.16667	16.6667
830	2.83333	3.16667	93.1667	79	0	0	4.83333	0	0	0	45.8333	64
840	21	0.666667	93.6667	93	0	0	0	64.1667	0	0	90	35.1667
850	9.83333	0	84.6667	98.3333	0	0	0	4.33333	0	0	79.8333	48.6667
860	5.16667	0	95	70.6667	0	0	0	1.16667	1.83333	0	69.5	18.3333
870	6.5	12.6667	91.3333	96.3333	0	0	86.3333	0	0	0	77.5	41.3333
880	0	9.16667	71.3333	99.8333	0	0	78.5	0	0	0	24	63.5
890	2.83333	0	91.3333	32.3333	0	16.8333	70.6667	0	0.833333	8.16667	2.16667	75.1667
900	0	2.33333	95.3333	81.5	0	4.5	70.6667	0	0	0	7.33333	95.5
910	0	15.6667	39.8333	52	0	0	59.6667	0	0	2.66667	48.1667	11.5
920	0	6.66667	75.5	99.8333	0	0	16.1667	12.5	0	0	70.5	48.1667
930	0	0	97.1667	98.1667	0	0	49.1667	34.5	0	3.16667	15.8333	73
940	0	0	86.3333	99.8333	0	0	0	6	0	0	11.8333	23.8333
950	0	11.6667	94.5	84.3333	0	0	14.1667	30	0	2.83333	10.6667	15.6667
960	0	0	18	72.5	4	0	17.1667	21	0	27.8333	44.1667	66
970	0	0	14.6667	98.8333	0	0	31.8333	4.83333	68.1667	16.8333	88.1667	10.6667
980	0	16.1667	84.3333	98.6667	39.6667	0	19	23.3333	90.5	3.83333	99.8333	39.1667
990	1.16667	15.3333	23	99.8333	0	0	22	0	93.8333	0.333333	33.8333	50.5
1000	17.1667	0	39	86.8333	0	0	85.1667	12.8333	88.8333	0	73	38.5
1010	0	27.5	67	32.1667	0	0	36.3333	1.83333	58	2.83333	99.8333	0
1020	0	16.3333	31.8333	0.666667	0	0	0	48.5	3	0	77.5	85.5
1030	0	17.1667	28.1667	5	0	0	3.5	0	19.5	0	64.6667	24.1667
1040	0	0	95.1667	26.6667	0	0	40.1667	0	4.16667	0	34	38.1667
1050	0	0	98.8333	48.1667	0	0	0	16.1667	2	0	15.1667	0
1060	0	0	33	69.8333	0	0	0	13	15.3333	0	28.3333	24.8333
1070	0	0	89.6667	88.5	0	0	0	13.5	0	0	75.1667	37.5
1080	0	0	81.1667	60	0	0	0	0	3	7.16667	40.3333	0
1090	0	0	39.8333	53.8333	0	3	0	54.1667	26.5	0.333333	28.8333	91.6667
1100	0	0	91.6667	6	0	0	0	84.6667	2.33333	5.83333	48.6667	6.16667
1110	10.8333	0	66.8333	23.5	0	0	36.1667	21.3333	23.5	0	71.8333	48.8333
1120	0	0	0	92.3333	0	0	0	14.1667	5.83333	0	85.3333	0
1130	0	2.66667	48.5	85.1667	0	4.16667	0	27.5	0	0	76.3333	9.16667
1140	0	3	97.3333	92.6667	0	23.8333	0	12.3333	0	0	85	96
1150	0	4.83333	94	74.3333	0	33.3333	0	0	0	0	78.1667	38.6667
1160	0	1.83333	0	4.33333	0	6.16667	0	0	0	0	60.3333	41.6667
1170	3.83333	0	76.6667	68.6667	0	9.5	0	0	34.5	0.666667	30	59.1667
1180	0	6.66667	53.6667	63.3333	0	26.6667	0	0	0	1.83333	62.8333	75
1190	0.166667	0	71.1667	0	0	6	0	0	11	0	43.1667	23.6667
1200	0	0	51.1667	0	0	3.16667	0	0	2.5	4.5	93.5	47.1667
1210	0	0	85.5	52.1667	35.3333	0	0	0	0	0	96.6667	8.5
1220	0	8.16667	49.1667	94.6667	0	12.1667	0	47.6667	3.83333	0	99	31.3333
1230	0	0	92	60.5	0	32	0	30.1667	5.5	0	68.3333	0
1240	0	9.16667	68	98.3333	0	8.5	0	55.8333	7	0.333333	40.8333	69.5
1250	0	0	70.8333	69	0	0	0	55.1667	0	0	7.33333	10
1260	0	18.1667	72.8333	78.5	0	0	0	29.8333	0	0	18.1667	1.5
1270	0	0	60.1667	70.8333	14.8333	12.6667	0	0	0	0	18.1667	0
1280	0	25.1667	32.1667	71.6667	1.83333	0	0	13	7	0	70.6667	0
1290	0	0	66.8333	63.3333	0	0	36	24.1667	8.66667	2.16667	0	37
1300	0	6.83333	85.5	96.3333	0	32.3333	63.3333	62.6667	0	4.16667	2.16667	49.3333
1310	0	0	92.5	54.1667	0	0	12.3333	55.3333	0	0	3.33333	63.3333
1320	5	0	79	37.8333	0	0	7.33333	4.16667	0	0	0.333333	32.8333
1330	0	0	83.6667	46	2.5	19.3333	91.3333	8.33333	0	0	5.83333	8.83333
1340	0.5	0	74	84.5	14.6667	0	38.6667	1.83333	0	0	54.6667	27.3333
1350	0	0	8.83333	43.6667	0.833333	0	26.6667	0	0	4.83333	13.1667	5.33333
1360	5.83333	0	26.3333	99.8333	21.6667	0	45.6667	5.16667	10.6667	0	65.5	45.3333
1370	0	2	54.3333	92	9.16667	0	5.5	50.5	0	0	79.8333	37
1380	0	0	13	27.8333	0	0	0	23.1667	2.5	2.5	66.1667	6.83333
1390	0	0	23.6667	71.5	0	0	0	10.6667	2.33333	0	67.6667	89.6667
1400	5.66667	0	10.6667	88.3333	0	0	0	4	20.3333	0	54.8333	7.83333
1410	15.8333	0.166667	39.6667	98	0	0	0	91	0	0	68.1667	5.5
1420	16.1667	1.16667	53.5	9	0	0	0	25.6667	30.8333	2.5	43.5	33.3333
1430	0	7.5	69.5	61.8333	0	2.66667	0	14.6667	40.1667	0	41.1667	0

## Sheet: Fig 6
	Forager ad libitum										Forager Daytime														Forager Nighttime														Nurse ad libitum
	Caste specific activity (%)										Caste specific activity (%)														Caste specific activity (%)														Caste specific activity (%)
ZT (min)	#1	#2	#3	#4	#5	#6	#7	#8		ZT (min)	#1	#2	#3	#4	#5	#6	#7	#8	#9	#10	#11	#12		ZT (min)	#1	#2	#3	#4	#5	#6	#7	#8	#9	#10	#11	#12		ZT (min)	#1	#2	#3	#4	#5	#6	#7	#8	#9	#10	#11
0	20.6667	5.33333	29.3333	0	31.1667	0	1.33333	0		0	0.666667	0	2.66667	0	1.66667	0	0	7	0	0	0	0		0	0	0	0	0	1.5	0	0	19	0.5	0	0.833333	2.5		0	25.5	81	79.8333	72.6667	60.1667	34.6667	33.6667	14.8333	75.8333	60.6667	72.3333
10	36	12.8333	6.5	5.66667	0	0	0	0		10	0	0	7	0	0	0	5	0	0	0	0	0		10	0	0	15.8333	7.16667	0	0	0	0	0	9	4.66667	30.6667		10	46.8333	99.3333	47.5	33.1667	61.6667	30.8333	99.8333	0	25.1667	19.3333	14.5
20	13.8333	3.33333	2.83333	0	0	0	0	0		20	0	0	0	0	0	0	41.6667	8.83333	0	0	0	0		20	0	0	11.8333	0	0	0	0	5.66667	0	16	6.66667	10.5		20	45	76	85	55.8333	72.3333	76.3333	47.8333	0	89.8333	62.3333	47
30	47.6667	14.5	23.3333	0	11.5	0	0	0		30	0	0	15.1667	3.5	0	0	27.1667	0	7.33333	0	0	0		30	0	0	14.8333	0	0	0	0	1.16667	4.16667	11	0	7.16667		30	27.3333	29.5	21.5	5	79.8333	15.3333	42.8333	0	26.3333	82.6667	15.8333
40	2.83333	8.5	13.8333	17.8333	0	0	4.83333	0		40	0	0	0	1	0	0	0	7.5	1.33333	39.6667	15.1667	22.6667		40	0	2.5	0	0	0	0	0	1.16667	0	7.33333	2.83333	4.16667		40	78.8333	88.3333	22.1667	3	85.8333	33.6667	18.1667	0	28.3333	90.5	57.6667
50	73.5	13.5	3.5	13.6667	7	0	0	0		50	0	0	0	8	0	0	10.8333	0	4.5	0	49.8333	51.8333		50	0	0	0	0	0	0	0	0	0	3.5	5.16667	12.1667		50	83.5	99.8333	82.1667	8.16667	92.6667	46.6667	77.6667	58.3333	17	34.5	0
60	55.5	15.8333	0	18.5	0	0	0	0		60	0	0	0	0	0	11.5	14.3333	2.5	0.333333	21.3333	26	2.33333		60	0	0	20.8333	0	0	0	0	0	10.3333	1.33333	2.5	7		60	39	55	89.1667	46.6667	36.5	55.1667	24.8333	4	74	67	0
70	1.16667	5.66667	0	5.83333	3.66667	0	0	0		70	0	0	0	0	6.33333	3.83333	0	0	0	0	0	0		70	0	0	28.8333	0	0	0	0	0	24.1667	10.8333	2.5	31.3333		70	0	62.3333	53.5	78.6667	54.8333	52.8333	73.8333	7.83333	76	83.3333	24
80	91.3333	0	0	0	0	0	0	0		80	0	0	0	0	0	5.5	0	0	6	28	5	11.3333		80	0	0	3.16667	0	27.3333	0	0	16.5	34.5	8	0	23.8333		80	5.66667	9.16667	60.5	96.5	35.3333	51.3333	54.3333	3.5	37.5	99.8333	90.8333
90	99.8333	0	0	0	0	0	0	0		90	0	0	0	0	0	3	0	0	6.16667	6.5	4.5	15		90	0	0	0	0	0	0	0	0	23.1667	0.666667	36	23.5		90	64.5	0	0	41.6667	40.1667	65.5	98.3333	91.5	69.8333	97.8333	85.1667
100	61.1667	19.6667	0	24.6667	0	0	0	0		100	0	2.5	0	0	0	0	6.5	0	4	3.16667	0	8.83333		100	0	21.1667	0	0	0	0	0	5.33333	20.1667	0	16	53.6667		100	72.1667	29.1667	0	67.1667	58.3333	27.3333	77.3333	99.8333	23.5	98.3333	71.1667
110	86.5	38.6667	11.1667	30.6667	7.16667	7.5	0	7.33333		110	0	12.6667	0	0	0	0	0	0	0.333333	0	0	50.6667		110	0	29.6667	7.5	0	0	0	6.5	6.83333	12.3333	0	6	0		110	93.1667	72.5	0	83.3333	7.5	59.1667	9.33333	96.6667	93.3333	41.1667	33.6667
120	13.6667	6.16667	0	14.3333	0	8.33333	0	0		120	0	0	4	18	0	4.83333	0	0	0	4.5	0	11.1667		120	0	88.3333	6.16667	0	0	0	9.83333	0	1.83333	0	0	0		120	60.3333	38.6667	0	53.8333	53.8333	41	27.3333	99.8333	22.8333	47.5	68.5
130	45.6667	15.5	0	6.83333	0	0	0	0		130	0	11.5	1.83333	0	0	1	9.33333	0	0	0	0	0		130	0	33.8333	7.66667	30.1667	0	0	0	0	1.5	0	0	3.16667		130	24	11	0	68.8333	84.3333	86.1667	0	99.8333	46	30.5	50.3333
140	51.8333	0	0	0	0	0	22.6667	0		140	0	0	0	12	0	0	21.3333	1.5	3	2.83333	0	0		140	0	0	0	17.5	0	0	0	0	3.16667	0	0	0.333333		140	49.1667	47.1667	85.8333	86.1667	38.8333	40	7.16667	37	23.3333	54	74.1667
150	32.1667	3.83333	0	0	1.5	23	29.3333	16.6667		150	0	0	0	0	0	0	0	2.16667	0	0	0	0		150	0	4.66667	0	0	0	0	0	0	0	5.33333	16.3333	0		150	25.8333	74.1667	55	36.5	29.8333	23.5	80	94	78.3333	5.33333	54
160	44.5	0	0	12.6667	14.5	13.6667	1	20		160	0	0	3.83333	5.66667	0	0	0	0	0	0	0	0		160	0	3	0.166667	0	0	7.66667	0	0	0	2.33333	4.66667	51.3333		160	75.8333	76.1667	85.3333	25.6667	46.8333	81.5	66.8333	94.8333	15.5	23.1667	27.8333
170	74.3333	1.33333	0	5.16667	3.16667	0	0	0		170	0	0	0	17	0	0	0	5.66667	0	0	6.16667	0		170	0	0	7	0	0.5	0	0	0	0	0	4.16667	60.1667		170	20.6667	0	89.8333	68	53	73.8333	12.3333	65.3333	48.5	79.3333	23.1667
180	0	0	0	3.66667	10.8333	32.3333	3.16667	26.1667		180	0	2.66667	0	5.66667	0	0	0	41	7.33333	30.1667	6.66667	4		180	0	0	4.33333	0	3.16667	0	0	7.83333	0	0.833333	0	43.1667		180	7	25.1667	95.5	99.8333	9.5	82.5	24.1667	28.5	66.1667	94.6667	0
190	94.6667	0	0	0	0.333333	2	0	8.16667		190	2	0	0	5	0	0	28.3333	4.16667	8	2	0.333333	21.3333		190	0	30.6667	34.6667	0	0	0	0	0	0	0	0	4.83333		190	29.3333	8.66667	99.8333	59.6667	53.8333	92.1667	38.5	45.6667	49.8333	83.8333	65.6667
200	19	0	0	0	0	0	0	0		200	0	0	0	0	0	3.33333	42.6667	0	0	35	0	0		200	0	0	0	1.16667	16.5	0	0	0	0	1.66667	13.6667	0		200	19.8333	0	76.1667	95.6667	52.6667	86.6667	83.3333	74.3333	70	38.5	2.66667
210	41	12.6667	0	0	19	6	3	5.83333		210	0	0	0	0	0	0	29.1667	0	0	5.16667	0	26.8333		210	0	0	0	0	0	0	0	3.33333	15.6667	0	11.6667	0		210	68.3333	17.1667	49.8333	87.8333	68.6667	70.5	85.6667	31.3333	19	56.8333	14
220	18	27	0	1.33333	81.8333	17.6667	12.8333	1.66667		220	0	0	0	0	0	7.66667	7.5	0	0	0	5.33333	0		220	0	0	0	0	2.33333	0	0	16.1667	0	0	3.83333	0		220	38.1667	24.6667	39.6667	66.6667	60.1667	8.5	33.5	37.5	5	60.1667	4.16667
230	77.6667	36.8333	15.8333	15.6667	7	14.1667	0	25.3333		230	0	0	0	0	0	10.1667	11.8333	0	0	0	2.66667	0		230	8	0	0	5.33333	0	0	3	9.5	0	15.6667	0	5.5		230	11.6667	31.6667	18	48.3333	90.8333	84.5	91	91.5	32.5	79.5	46.6667
240	32.3333	0	10.5	0	1.83333	0	0	0		240	0	20.5	0	4.33333	6.16667	1.66667	2	39.8333	1.33333	3.83333	0	0		240	2.33333	11.5	0	0	0	0	0	0	0	0	0	2.66667		240	0	0	4.33333	60.3333	25.3333	78.3333	68.3333	40	60.8333	68.1667	18.3333
250	90.1667	17.1667	2.5	16.5	0	1.5	2	0		250	0	0.5	1.5	7.5	13	1.5	69.5	18.6667	3.83333	36.6667	46.1667	42.5		250	0	29.3333	0	0	0	2	4	0	5.66667	28.3333	29	45.1667		250	0	0	11.3333	11.8333	1.83333	45.5	5.66667	5	96.6667	98	23.5
260	99.8333	17.1667	0	0.5	0	3.5	0	5.83333		260	0	43.6667	4	22.6667	13.8333	0	42.1667	19.5	2	62.8333	71	20.5		260	0	18.6667	0	0	0	0	0	0	10.1667	0	0	3.83333		260	4.16667	97.3333	0	0	56.1667	45	6.66667	22.1667	99.8333	97.8333	17.5
270	77.1667	10	11.3333	0	14.1667	0	0	0		270	0	31.1667	0	3.16667	15.1667	0	55.8333	54.3333	3.66667	39.6667	36.6667	35.3333		270	0	4.83333	0	0	0	0	4.83333	0	0	0	21.6667	0		270	4.66667	52.6667	28.6667	58.3333	57.1667	69.8333	11.1667	19	80	59.8333	83.1667
280	62.8333	1.5	6.16667	0	2	0	2.16667	0		280	18.8333	7.83333	55.6667	4.83333	7.16667	0	2.66667	51.3333	3.66667	63.1667	24.8333	21.6667		280	4.5	1.33333	0	0	0	0	0.5	0	0	0	5.33333	0		280	57	77.1667	25.3333	43.1667	82	72.1667	80	20.3333	7.33333	48.1667	44.1667
290	30	0	13.5	0	0	12.1667	10.6667	0		290	55.3333	41.1667	11.5	23	20	15.1667	22	26	0	17.5	20	0		290	0	0	0	0	0	0	2.66667	4.16667	0	0	0	0		290	51.3333	63	74.3333	13.6667	40.1667	15.6667	17.5	24.6667	12.3333	18.5	62.1667
300	44.6667	8	19.3333	0	0	23.5	19.3333	17.1667		300	30.5	39.6667	36.5	0	0	0	0	1.5	0	0	7.66667	32.3333		300	5.16667	55.5	0	0	0	0	0	0	0	0	0	0		300	0	90.8333	86.8333	29.8333	55	28.6667	69.5	16.3333	10.3333	0	91.8333
310	54.5	0	0	0	1	0	17	0		310	31.6667	54.5	52.6667	28.3333	5.66667	0	3.66667	19.8333	2.5	38.3333	14.3333	25		310	0	0	4.83333	0	85.8333	0.666667	4.83333	16.3333	0	0	0	0		310	0	0	18	91.6667	8.16667	70.5	22.3333	52	50.6667	7.66667	56
320	79.1667	4.66667	16.8333	10.3333	16.5	0	0	0		320	24.6667	41.6667	28.1667	8.16667	2.5	25.6667	77.6667	22.3333	18	27.6667	6.33333	0		320	0	0	7.83333	0	7.33333	3.16667	0	4.33333	21.6667	0	11.5	0		320	0	57.3333	37.6667	7.16667	1.66667	16	0	28.1667	24.5	46.5	1.66667
330	54.8333	11.8333	0	0	0.5	0	0	0		330	64.3333	19.1667	10.3333	21	14.1667	5	21.5	57	38	0	0	0		330	0	9.5	5.16667	5.5	0	1.83333	0	3.5	53.3333	0	0	20.5		330	5.16667	43	12.6667	0	18.8333	0	0	74	67.1667	90.6667	0
340	42.8333	0	14.1667	0	0	0	0	0		340	19.5	25.1667	0.833333	26.8333	4.33333	52.8333	99.8333	24.6667	50.1667	1.5	0	4.66667		340	0	24	15.1667	0	0	0	0.5	0	1.83333	9.83333	7.83333	5		340	7	95	67.1667	11.3333	38.5	11	2.16667	77.5	47.5	74.5	68.3333
350	51	0	7.83333	0.5	8.33333	24.5	0	29.5		350	26	19.5	63.8333	1	3.66667	32.1667	99.8333	34.1667	14.3333	9.33333	6.66667	0		350	0	33.5	15.8333	0	4.5	3.66667	10.5	2.5	2.33333	1.16667	9.33333	8.5		350	20.3333	98.6667	14.5	80.5	60.1667	28.5	32.3333	0	61.6667	91.3333	89.1667
360	99.8333	7.5	6.33333	0	0	2.83333	6.66667	0		360	5.5	17.3333	64.1667	2.83333	0	28.5	84.5	3.66667	1.5	4	8.83333	0		360	0	38	53	0	0	0	0	2.16667	22.6667	0	16.3333	7.5		360	4	84.3333	50	15.1667	86.5	0	0	47.1667	7	89.1667	16.8333
370	99.8333	21.5	32.1667	0	13.1667	0	16.1667	12		370	4.66667	55	0.333333	6.16667	10.1667	25.8333	22	0	12.8333	7	0	0		370	2.66667	25.3333	0	0	0	0	0	6.16667	0	9.66667	5.5	5.33333		370	87.3333	84.6667	0	0	71.1667	44	0	84.3333	74.8333	17	58.3333
380	78.1667	0	0	0	2.33333	0	0	0		380	10.1667	6.83333	40.1667	0	12.8333	5.5	65.5	14.3333	0	49.5	4.33333	0		380	0	18.6667	0	0	0	0	0	0	0	7	0.5	7		380	74.5	75.3333	73.8333	42.3333	90.3333	21.1667	10.5	94	41	48	92.8333
390	39.1667	15	40	0	1.33333	0	49	0		390	8.16667	19.6667	0	0	0	23.1667	9.5	2	0	18.8333	0	0		390	0	0	0	0	0	0	0	10	0	0	16	19		390	77.5	69.1667	28.1667	4	98.8333	0	0	60.5	16.1667	35.6667	99.8333
400	23.1667	41.3333	17.8333	0	2.83333	0	5.66667	0		400	0	10.8333	0	0	25.3333	5.83333	27.8333	36	0	6.5	0	0		400	0	0	0	0	0	0	0	0	0	0	14.3333	0		400	87.5	88.5	38	42.8333	77.5	0	0.666667	93.6667	41.1667	88.5	99.8333
410	76.1667	45.3333	67.6667	0	1.5	41	16.5	39.1667		410	0.833333	1.66667	6.33333	2	0	0	24.3333	0	11.5	0	1.66667	0		410	0	8.83333	22.6667	0	0	0	0.5	0	20.3333	0	0	0		410	98.3333	64.5	90.3333	63.1667	47.1667	0	0	46.5	0	53.1667	90.1667
420	88.6667	31	13.3333	1.83333	0	15.8333	0	15.8333		420	0	19.6667	7.66667	4	12.3333	12.5	3.33333	34.1667	0	2	35	0		420	0	0	0	12.6667	0	13.5	2.5	0	21	0	7.66667	0		420	86.1667	76.6667	44.3333	81	90.8333	31.3333	0	98.8333	94.6667	43.3333	62.1667
430	66	3.16667	24	0	8.33333	0.166667	0	0		430	5.66667	0	4.33333	8.83333	12.3333	6.66667	7.66667	15	0	16.3333	7.33333	0		430	0	0	0	9.33333	0	6.16667	0	2.66667	0	0	11	0		430	38.1667	29.8333	79.1667	51.6667	32	37.5	1.16667	57.8333	34.8333	24.5	49.8333
440	81.8333	19	21.8333	11.3333	0	0	0	0		440	7.33333	12	0	0	3.16667	3.5	0.333333	8.33333	0	2.16667	0	2		440	0	20.1667	18.8333	11.5	0	10.5	0	0	0	4.66667	0	46.6667		440	23	72.8333	35	17.1667	77.6667	46.1667	4.83333	12.8333	35.6667	37	35.6667
450	75	22	24.5	0	0	0	23	0		450	16.8333	16.5	0.5	0	4.33333	9.83333	8.16667	4.83333	0	0	47.5	7		450	0	32.8333	0	5.66667	0	7	0	0	6	0	0	29.8333		450	9	88.3333	42.1667	22	54.8333	0	0	10.3333	35.5	0	74.8333
460	92.5	38.5	27.8333	0	5.33333	0	4.5	0		460	0	5.33333	0	0	0	3.5	73.1667	0	0	0	0	6.83333		460	0	3.33333	0.5	0	0	0	0	7	1.83333	0	6	0		460	0	65.3333	2.83333	15	57.1667	13	0	3.33333	93	0	9.5
470	61.3333	0	0.666667	0	1.5	0	0	0		470	3.83333	21.6667	0	0	0	0	12.3333	23.5	35.1667	0	0	7.66667		470	8.5	5.16667	0	0	0	0	9.5	7.33333	5.16667	0	48.6667	0		470	15.8333	58.5	48.5	8.66667	4.66667	0	0	69.3333	31.3333	0	11.5
480	85	6.83333	9.33333	1	14.1667	0	0	0		480	1.83333	16.6667	0	0	2	2.83333	0	2.83333	9	0	0	5.83333		480	0	0	6.83333	0	0	0	0	1.83333	3.16667	7.33333	3.33333	19.6667		480	17.6667	92.8333	25.3333	13.3333	47.6667	3.33333	0	95.5	46.6667	58.5	0
490	18.1667	8.33333	16.3333	0	0.166667	3	0.666667	7.5		490	0	29.3333	0	0	6.5	7.5	3.16667	5.83333	0	0	0	12.1667		490	0	0	0	0	0	0	0	4.66667	0	16	0	30		490	38.8333	85.3333	9.83333	41.3333	90.3333	0	0	99.8333	97.1667	86.5	0
500	25	23.3333	10.6667	0	3.16667	12.1667	3.33333	2.5		500	3	45.3333	0	0	12.1667	16	30.3333	0.666667	0.833333	0	0	26.8333		500	0	0	0	0	0	0	0	0	5.5	0	0	0		500	0	56.5	83.8333	36.8333	30.6667	15.5	0	52.6667	78.3333	63.5	0
510	24.5	29.3333	5.33333	5.33333	0.333333	5.16667	33.3333	13.6667		510	0	20.8333	6	0	6.66667	25.6667	30.1667	15.6667	0	15.1667	2.16667	38.6667		510	2.66667	14.3333	0	0	0	0	14.3333	5	0.666667	0	0	25.6667		510	6.33333	58.8333	22.8333	0	11	65.6667	0	99.8333	47.1667	48.6667	76.6667
520	64.6667	26.3333	6.66667	23.8333	0.333333	30.1667	11	33.8333		520	0	0	0	0	0	52.6667	21	20.8333	24	0	4.66667	39.3333		520	0	57.3333	0	0	0	0	0	0.833333	22.5	0	16.3333	38		520	0	2.83333	59.8333	89	19.3333	85.1667	0	67.8333	13.6667	20.6667	26.5
530	23.5	14.8333	4.83333	14.8333	49.1667	9.83333	0	2.83333		530	0	0	3.5	0	0	80.8333	10	0	11	0	0	84.8333		530	0	45	4.16667	0	0	1.33333	0	0	0	0	0.166667	0		530	20.8333	65	32.6667	32.1667	38.5	90.6667	0	43.1667	19.6667	8.33333	6.16667
540	0	19.5	0	0	10.5	0	0	0		540	0	0	0	0	0	15	26.5	0	0	6.16667	0	30		540	0	7.33333	65.6667	0	0	0	2.33333	9.16667	0	0	13.6667	13.3333		540	14.8333	23.6667	31.5	36	18.3333	99.3333	34.6667	37.5	8.66667	7.66667	8.66667
550	50.5	12.3333	13.5	44.6667	25	7.33333	36.3333	0		550	40.3333	6.83333	1.83333	0	12.5	0.333333	41.5	0	24.6667	4.33333	10	17.6667		550	0	0	0	0	0	34.1667	0	0	0	24.6667	1.83333	5.33333		550	26	84.3333	36.5	29.3333	25.6667	31.5	6.16667	11.8333	15.5	14.8333	21.6667
560	45.5	11.8333	15.6667	0	9.66667	0	96.1667	0		560	47.8333	32.5	10.8333	0	1.66667	6.83333	19.5	35.8333	3.83333	22.6667	0	31.8333		560	0	10.1667	40.1667	0	0	5.83333	0	4.16667	9.66667	0	51	0		560	52.5	54.3333	33.6667	32.6667	74.3333	64.8333	7	12.1667	33	0	0
570	0	21.3333	0	49.3333	0	0	94.5	0		570	6	8	0	5.16667	7	0	0	0	19.5	19.5	0	27.3333		570	0	8.33333	0	0	0	1.66667	0	16.6667	14.8333	0	0	0		570	50.6667	58.5	28.3333	27.6667	0	75.1667	0	69	38.5	0	4.66667
580	7.33333	6	0	16	2.33333	25.1667	67.8333	11		580	5	27.6667	26.3333	0	2.5	0	0	0	0	0.833333	1.83333	1.33333		580	0	12.1667	10.1667	0	0	5.33333	3.66667	1	12.8333	2.33333	1.5	0		580	31.5	16.1667	25.3333	38.8333	11.5	13.8333	7.83333	35.6667	55.5	43.6667	6.33333
590	79.3333	15.8333	0	20.6667	4	0	52.1667	0		590	9.66667	22.5	13.3333	3.16667	0	1.5	0	0	0	2.83333	4	0		590	0	35.8333	0	0	0	0	0	0	3	3.83333	54.3333	0		590	0	6	97.8333	88.5	12.5	11.3333	99.8333	65.8333	0	0	0
600	60.5	11.3333	0	0	0	12.3333	44.1667	2.16667		600	29.5	10.5	31.5	3	0	0	4.5	2.83333	4	2.83333	0	37		600	3	68.3333	0	0	0	0	0	0	0	0	3.5	0		600	0	22.5	54.8333	51	0	1.5	69	79	5.16667	0	0
610	52.3333	15.8333	0	0	3	25.3333	54.6667	0		610	0	14	0	0	18.1667	0	0	0.5	2	0	0	34.1667		610	0	35	0	0	0	28.6667	10.1667	0	34	0	0	0		610	0	4.33333	70	66.8333	10.5	82.8333	0	99.8333	12.3333	0	0
620	39.3333	19.6667	0	0	0	9	7.33333	12.1667		620	0	7.16667	40.1667	0	0	0	0	8.33333	6.5	0	6.16667	1.5		620	0	5.5	3.5	0	0	0	4.5	2.5	16	0	16.8333	4.16667		620	0	87.1667	18.6667	0	21	39.1667	0	99.8333	51.5	0	0
630	55	31.5	0	59.3333	0	0	0	0		630	0	0	51.1667	0	0	0	0	0	0	0	1.83333	6		630	0	4.16667	0	1.66667	2.5	0	0	0	0	0	0	0		630	0	0	19	5.66667	0	0	0	28.3333	37.6667	0	0
640	66.6667	18	2	36.1667	0.833333	0	0	1.5		640	0	3.16667	0	0.333333	0	0	0	0	3.5	8.16667	0	12		640	0	5.66667	0	2	7.83333	0	0	0	24.1667	0	0	41		640	0	4.5	73.3333	0	18	0	0	13.1667	94.5	58.1667	73
650	72.6667	13.6667	0.5	53.3333	15.1667	0	0	0		650	0	3.5	0	5.5	0	8.66667	51.6667	0	0	0	0	0		650	0	5.83333	0	0	0	0	0	34.3333	0	0	7.16667	6		650	0	64.6667	41.8333	63.8333	0	0	2.16667	0	99.8333	43.6667	85.1667
660	85.6667	6.5	4	42.8333	3.83333	3.33333	0	3		660	0	9.16667	0	0	0	10.8333	0	0	3.83333	0	0	0		660	0	0	0	0	5	2.16667	0	27	0	0	0	0		660	21.6667	0	75.5	88	0	82	0	59	99.8333	58.3333	66.1667
670	66.6667	0.333333	0	0	17.6667	3.33333	0	3.16667		670	0	12.5	0	1.33333	0	18.3333	0	0	0	0	0	0		670	0	5.66667	5	0	0	0	0	0	66.5	0	24.8333	0		670	0	0	32	41.3333	46.3333	56.8333	8.16667	80	99.8333	46.6667	91.3333
680	83.8333	4	0	40.5	0	0	0	0		680	0	0	0	0	0	0	35.1667	0	0	0	0	0		680	0	20.1667	0	0	0	0	3.66667	2.83333	13.3333	0	3.33333	0		680	17.1667	40.5	49.1667	24.6667	43.3333	0	0	60.5	87.6667	0	99.8333
690	31.8333	3.5	0	9.16667	1.33333	3.83333	0	3.5		690	32.5	3.5	0	0	0	0	2.66667	0	0	0	0	0		690	0	0	0	0	0	0	0	69.6667	10.6667	0	15.6667	0		690	31	35.6667	63.1667	7.16667	32.5	57.1667	0	12.1667	63.3333	0	94
700	53.3333	12.3333	0	0	0	0	0	0		700	41.1667	20.5	4.66667	0	0	2.16667	1.16667	0	0	0	2.16667	2.16667		700	0	4.16667	7.33333	3.16667	0	4.66667	2.5	56.6667	0	0	0	0		700	4	30	7.66667	1	60.1667	57.8333	11.8333	89.6667	48	0	73.1667
710	78.1667	0	0	0	0	2.33333	0	0		710	49	18	0	0	0	15	86.5	0	0	0	5	0		710	0	6.83333	0	1.83333	5	1.5	0	17.8333	0	0	20.8333	27.6667		710	7.16667	17.3333	99.5	0	26.3333	81.6667	0.666667	62	39.1667	0	99.8333
720	83	0	0	0	0	5	0	13.6667		720	22.8333	28.1667	0	0.333333	11.6667	4	32.6667	53.5	0	0	0.333333	2.66667		720	1	62.3333	14.5	4.16667	0	0	11.3333	2	0	2	15.5	17.6667		720	49	32.6667	6.83333	0	8	28.5	0	64.6667	24.5	35.8333	55.6667
730	25.1667	18.6667	17.1667	0	0	0	28.1667	0		730	23.6667	29.1667	0	3	0	0	24.1667	0	4.16667	0	3.83333	33.8333		730	0	67.3333	0.833333	0	4.33333	0	4.83333	12.3333	2.16667	5.33333	23	2		730	0	67.5	91.8333	3.33333	0	92.3333	47.8333	84.3333	32.1667	70.1667	0
740	24.5	0	2.33333	0	0.833333	0	11	0		740	0	40.8333	0	0	0	2.83333	69.1667	0	0	2	0	5.33333		740	3.16667	11.3333	6.33333	0	0	0	8.66667	0	0	0	7	36.6667		740	0	0	97.8333	9.83333	38	95.8333	40.6667	59.5	52	93.5	51.8333
750	67.1667	1.16667	1.66667	0	0	0	0	8		750	1.83333	0	0	0	0	3.33333	36.3333	0	0	7.66667	0	0		750	0	19.5	3	0.833333	0.666667	0	1	0	0	0	10.8333	0		750	0	12.5	85.8333	81.3333	78	83.1667	0	98.3333	54.6667	5.16667	85.5
760	3.16667	0	1	0	0	0	0	0		760	36.8333	37.1667	0	0	0	0	15.6667	0	0	5.66667	0.833333	0		760	0	30	0	1	2	0	0	0	0	0	0	0		760	10.8333	64.8333	54.8333	65.3333	52	51.5	0	48.1667	19.3333	0	46
770	6.33333	0	5.66667	2	0	0	0	0		770	25.8333	0	0	0	0	0	18.3333	0	0	0.5	0	24.1667		770	0	2.66667	10	1.5	11.1667	0	17.3333	0	3.66667	0	14.5	0		770	0	76.1667	71.8333	85.1667	9.33333	44.3333	49.5	19.8333	0	0	94.5
780	46.1667	0	11.3333	2.16667	0	2.66667	31.3333	15.1667		780	3.33333	3.83333	0	0	0	0	0	0	0	1.83333	0	46		780	0	4	5	0	22.8333	0	38	0	0	0	12.1667	5.5		780	33.8333	75.3333	89.3333	77.5	38.3333	68	59	75.5	12.8333	47.6667	60.1667
790	89.8333	0	2.5	0	1.83333	4.83333	21.3333	12		790	8.5	20.8333	1	0	0	0	16.3333	0	0	1.66667	0	0		790	0	12.1667	3.33333	4.33333	0.833333	0	0	0	0	6.33333	10.1667	0		790	0	57.5	96.6667	62.3333	51.3333	90.8333	49.6667	54.5	14.5	47.3333	85.1667
800	74.6667	0	0	2	0	5	20.6667	0.5		800	66.6667	0	33.3333	0	1.83333	2.33333	0	0	0	0	0	4.33333		800	0	1.33333	0.833333	20.1667	4.16667	0	0	15.3333	0	0	0	24.6667		800	33.1667	56.3333	40.3333	72.3333	99.5	81.1667	75.1667	3.33333	43	96.5	64.3333
810	69.1667	0	0	0	0	0	0	5.83333		810	2.83333	5.66667	1	0	0	37.1667	3.83333	0	2.16667	3.16667	0	0		810	3.83333	0.666667	8.66667	0	0	0	1	0	0	0	0	7		810	4	66	0	35.8333	19	40.5	63.5	94.5	79	83.5	26
820	64.5	0	11.8333	0	0	0	0	0		820	0	0	35.8333	0	0	6.5	0	0	0	0	0	0		820	2.66667	11.1667	23	0	0	0	25.1667	0	3.66667	0	0	0		820	0	44.3333	73.1667	74.5	94.8333	48.6667	76	16.5	84.1667	99.8333	0
830	70.1667	9.83333	2.83333	3.33333	4.66667	0	0	3.16667		830	0	74.5	0	0	0	0	0	0.5	0	0	0	12.5		830	0	5.83333	4	0	0	0	29.3333	0	0	0	1.5	0		830	18.6667	35.8333	93.1667	57.6667	98.6667	1.16667	68.6667	0	79	97.5	72.5
840	55	0	21	38.5	12.3333	0.666667	0	0.666667		840	0	13.8333	1	0	0	39.8333	0.333333	0	0	0	0	0		840	0	20.3333	2	0	0	0	3.16667	0	2.66667	0	2.66667	0		840	99.8333	1.33333	93.6667	23.1667	85.8333	0	0	0	93	11.6667	88.3333
850	73.8333	0	9.83333	5.16667	0	0.833333	0	0		850	0	8.33333	2.5	3.5	0	28.8333	19.5	0	0	0	0	0		850	3.66667	16.8333	0	0	0	0	6.33333	0	0	0	21.8333	9.83333		850	31.5	41.8333	84.6667	3.66667	91.6667	0	0	78.3333	98.3333	0	91
860	96.6667	3.16667	5.16667	0	0	0	0	0		860	0	26.3333	0	2.33333	0	44.3333	20	0	5.66667	5.16667	0	0		860	0	24.8333	0	0	39.3333	0	0	1.83333	0	0	24.3333	2.16667		860	86.1667	63.8333	95	69.5	71.1667	75.5	77.3333	60.1667	70.6667	19.1667	98.5
870	64.1667	11	6.5	38.8333	2	5.16667	0	12.6667		870	0	19.8333	14.3333	0	0	3.83333	3.66667	0	8.5	0	0	0		870	3.33333	8	0	0	4.5	1.66667	0	0	2.83333	0	0	9.83333		870	79.3333	92	91.3333	54.8333	84.5	97.8333	5.66667	3.66667	96.3333	48	99.8333
880	66.1667	2.66667	0	0	0.5	0	0	9.16667		880	0	5.66667	3.33333	0	0	0	0	0	0	0	0	0		880	1	5	0	0	0	0	13.3333	0	0	0	9.33333	1.5		880	0	79.3333	71.3333	72.1667	66.3333	20.6667	0	52.6667	99.8333	61.8333	94.3333
890	93	2.83333	2.83333	0	0	0	8.5	0		890	0	2.33333	0	0	16.8333	0	0	0	0	0	0	0		890	0	0	0	8.16667	1.66667	1.16667	0	0.833333	0.833333	3.16667	0	0		890	0	36.5	91.3333	94.3333	90.1667	75.3333	0	71.5	32.3333	37.8333	93.5
900	93.1667	8	0	9	0	0	1.16667	2.33333		900	0	9.16667	10	0	4.5	0	0	0	3.5	0	0	0		900	0	0	18.8333	0	2.83333	0	0	0	3	3.66667	0	0		900	0	73.6667	95.3333	85	96.6667	35.8333	0	38.3333	81.5	36.8333	40.6667
910	97.5	0	0	0	0	4.66667	0	15.6667		910	0	0	0	0	0	2.16667	0	0	2.16667	0	0	0		910	2.5	0	19	2.66667	0.5	0	0	0	1.16667	0	0	0		910	0	70.3333	39.8333	15.6667	95	4.66667	0	6.66667	52	96.1667	38.3333
920	49.5	0	0	3.33333	0.166667	0	0	6.66667		920	0	0	0	0	0	0	1.16667	0	3.83333	0	0	0		920	2	4.83333	10	0	10.8333	4.66667	0	0	0	0	0	0		920	0	18.1667	75.5	15	41.5	30.5	35	82.1667	99.8333	91.1667	15.5
930	47.8333	0	0	26.3333	0	0	0	0		930	0	0	0	0	0	0	24.1667	0	0	8	0	8.16667		930	0	21.1667	15.6667	3.16667	0.833333	46.6667	4.16667	0	9	0.833333	1.33333	5.83333		930	0	16	97.1667	0	94.1667	62	66.8333	96.5	98.1667	90.5	2.33333
940	78.3333	0	0	16.6667	10.3333	0	0	0		940	0	1.83333	1.5	0	0	0	0	0	30.8333	0	0	0		940	2.83333	8.5	0	0	2.33333	15	9.5	0	4	0	0	0		940	0	60.3333	86.3333	0	92.5	45.1667	60.5	92.5	99.8333	79.1667	51.3333
950	85.6667	13.6667	0	19.5	17.5	0	0	11.6667		950	0	7	16.1667	0	0	4	0	0	0	0	0	0		950	0	11.5	1	2.83333	0	6.66667	0	0	23.1667	0	0	11.5		950	0	49	94.5	0	64.6667	57	24.1667	99.8333	84.3333	71.1667	62.8333
960	61.1667	0	0	6	3.33333	0	0	0		960	0	0	3.16667	5.66667	0	0	12.6667	5	0	0	4	0		960	9.83333	31.3333	55	27.8333	62	0.666667	1	0	36.1667	29.8333	27.1667	44.5		960	0	75.5	18	42.3333	86.1667	74.5	0	99.8333	72.5	56.8333	54
970	18.1667	3.16667	0	0	1.5	0	0	0		970	0	6.5	0	3.83333	0	0	0	81.6667	0	0	0	0		970	6.83333	72.8333	38.8333	16.8333	65.5	0	0	68.1667	48.8333	41.5	57.5	41		970	0	61	14.6667	7.83333	85.8333	94.3333	74.8333	63.1667	98.8333	49.8333	0
980	41.6667	0	0	0	0	0	0	16.1667		980	0	0	0	2	0	4.33333	0	0	0	0	39.6667	0		980	3.83333	70	5.83333	3.83333	46.3333	0.833333	0	90.5	16.8333	20.1667	42	38.3333		980	0	50.6667	84.3333	10	96.3333	83.5	90.8333	90.6667	98.6667	8.33333	17.1667
990	3.16667	0	1.16667	0	0	3.33333	16.3333	15.3333		990	0	0	5.83333	0	0	0	23	0	0	0	0	0		990	9.5	45.6667	11.1667	0.333333	30.8333	3.33333	6.16667	93.8333	11.3333	19.3333	44	34.6667		990	0	42	23	45.6667	56.8333	35.6667	96.8333	56.5	99.8333	0	37.5
1000	30.8333	0	17.1667	0	0	0	46	0		1000	0	33.8333	0	0	0	0	21.8333	0	0	30.5	0	0		1000	0	11.1667	8.83333	0	34.3333	0	5.5	88.8333	4.5	8.5	35.1667	53		1000	0	19.8333	39	38.6667	33.8333	39.8333	60.1667	7.66667	86.8333	78.3333	0
1010	35	0	0	0	0	0	0	27.5		1010	0	37	0	0	0	0	3.83333	0	0	62.6667	0	0		1010	2.33333	4.83333	2.33333	2.83333	10	1	3.33333	58	0	18	6.5	40		1010	0	0	67	83.1667	35.1667	32.5	93.8333	62.5	32.1667	18.5	50
1020	0	2.83333	0	4.5	0	0	0	16.3333		1020	0	0	0	0	0	11.1667	0	0	0	51.8333	0	0		1020	4.33333	6.16667	0	0	11.1667	0	9.16667	3	7.66667	8.5	5.83333	24		1020	0	14.3333	31.8333	87.5	50.3333	2.16667	88.5	65.3333	0.666667	4.66667	72.6667
1030	39	0	0	2	12.8333	0	0	17.1667		1030	0	0	0	0	0	4.5	4.16667	0	0	0	0	0		1030	2.83333	6.66667	0	0	22.6667	9.5	6.83333	19.5	11.1667	9.5	31.8333	11		1030	2.66667	0	28.1667	61.8333	97.6667	15	62.3333	91	5	50.3333	33.6667
1040	85.6667	0	0	0	8.83333	0	0	0		1040	0	0	0.666667	0	0	37.8333	0	0	0	3.16667	0	0		1040	0	12	0	0	0.333333	0	0	4.16667	11.1667	5.16667	7	6.83333		1040	0	0	95.1667	13	94	54.1667	16.5	98	26.6667	55.1667	54.1667
1050	46.8333	0	0	0	0	0	0	0		1050	0	0	10.8333	0.5	0	0.666667	37	0	0	79.1667	0	0		1050	0	51.1667	0	0	19.8333	11.5	0	2	1.33333	5.33333	0	43.5		1050	0	0	98.8333	70.8333	59.3333	40.5	92.3333	99.8333	48.1667	0	42
1060	73.6667	6	0	0	0	0	0	0		1060	0	0.166667	4.5	0	0	0	6.33333	0	0	73.8333	0	0		1060	0.5	2.33333	0	0	0	0	10.1667	15.3333	0	9.66667	3.83333	67.3333		1060	0	0	33	31.3333	52.8333	31.5	64.1667	93.3333	69.8333	70.6667	8.16667
1070	76.5	0	0	8.83333	24.3333	0	18.3333	0		1070	0	0.833333	0	2.83333	0	0	0	0	0	16.8333	0	0		1070	0	3.66667	7.83333	0	0	6.5	0	0	17.8333	9.5	11.6667	52.6667		1070	27.5	0	89.6667	82.6667	21.8333	6	87.8333	42	88.5	92.5	32.5
1080	38.8333	0	0	0	16.6667	0	3	0		1080	0	5.16667	0	0	0	0	2	0	0	0	0	6.66667		1080	0	19.6667	1.5	7.16667	0	1.66667	0	3	6	0.833333	22.8333	38.1667		1080	68.1667	45.5	81.1667	54.5	84.1667	0	85.8333	49	60	36.8333	42.3333
1090	0	0	0	4.16667	0	0.5	0	0		1090	2.5	2.83333	0	0	3	0	2.5	0	0	0	0	0		1090	0	20	7.5	0.333333	0	7	1.66667	26.5	0	3.33333	0	52		1090	17.8333	98.6667	39.8333	0	91	0	81.5	26	53.8333	22.5	10.5
1100	34.3333	17.8333	0	6.83333	13	0	0	0		1100	0	7.66667	0	0	0	26.3333	0	0	0	0	0	0		1100	0	4.5	0	5.83333	0	1.16667	0	2.33333	3.5	0	0	59.1667		1100	99.8333	89.8333	91.6667	0	35.5	0	50	33.1667	6	20.6667	48.8333
1110	14	0	10.8333	27.5	0	0	0	0		1110	0	3.66667	0	0	0	1.83333	29	0	0	0	0	0		1110	0	0	1	0	0	0	0	23.5	0	2.83333	1.16667	54.3333		1110	98.6667	90.1667	66.8333	31.1667	0	0	70.6667	0	23.5	1.33333	12.1667
1120	43.8333	1.66667	0	27.5	0	0	0	0		1120	0	0	0	0	0	10	3.5	0	0	29.6667	0	0		1120	0	0	0	0	0	0	0	5.83333	0	0	22.3333	57.5		1120	99.8333	14	0	71.5	0	17	37	0	92.3333	1.33333	48.1667
1130	0	20	0	4.5	0	0	0	2.66667		1130	0	22.3333	0	0	4.16667	6.66667	11.6667	0	1.33333	1.16667	0	0		1130	6	13	0.333333	0	0	0	13.5	0	1	0.5	13.3333	70		1130	99.8333	51.5	48.5	93.8333	45.8333	13.8333	62.3333	0	85.1667	66.1667	46.5
1140	19.6667	0	0	0	0	8	11	3		1140	0	32.6667	0	0	23.8333	4.16667	6	0	5.5	1.83333	0	0		1140	0	7	0	0	0	7.16667	0	0	39.8333	1.16667	0	68.5		1140	86.5	73.5	97.3333	39.5	73.6667	24.1667	50.1667	4.16667	92.6667	71.1667	0
1150	0	0	0	8	3.66667	0.666667	14.1667	4.83333		1150	0.5	20.8333	0	0	33.3333	0	47.1667	0	1.5	13.6667	0	0		1150	0	15.3333	1.16667	0	0	9.83333	4.16667	0	18	1.5	4.5	60		1150	49.1667	62	94	61.1667	60.6667	29.8333	32.1667	16.1667	74.3333	30.6667	9.5
1160	34.1667	0	0	0	17.1667	1.33333	0	1.83333		1160	0	5	9.5	0	6.16667	0	43.1667	0	0	3.83333	0	0		1160	0	23.8333	10.3333	0	4.5	28.8333	0	0	19.8333	5	0	61.3333		1160	0	55.8333	0	0	37	23.8333	34.6667	67.3333	4.33333	82.5	42.6667
1170	82	0	3.83333	2.16667	11.3333	4.33333	0	0		1170	0	0	0.666667	0	9.5	0	3.66667	0	0	0	0	0		1170	0	16.1667	1.33333	0.666667	0	17.5	0	34.5	16.5	35	8	38.5		1170	0	55	76.6667	0	75.6667	73.1667	49.5	22	68.6667	44.5	15.5
1180	0	0	0	0	2.66667	7	0	6.66667		1180	0	2.83333	0	0	26.6667	0	14.5	0	0	0	0	0		1180	0	6.66667	1	1.83333	3.16667	0	0	0	25.8333	19	0	50.1667		1180	0	44.6667	53.6667	10.8333	65.8333	57.5	59.6667	38.3333	63.3333	21.5	0
1190	9	0	0.166667	0	0	0	3.16667	0		1190	0	1	28	0	6	0	0	0	0	0	0	0		1190	9.16667	6.16667	0	0	12	0	0	11	33.6667	9.33333	36.8333	61		1190	0	61.6667	71.1667	75.5	74.6667	0	56.6667	25.1667	0	0	19
1200	0	4.66667	0	0	0.333333	0	0	0		1200	0	13.1667	69.3333	0	3.16667	0	25.1667	0	89.3333	0	0	3.16667		1200	0	12.1667	5.33333	4.5	0	19	0	2.5	52.5	0.666667	5.66667	74.1667		1200	0	67.8333	51.1667	90	43.1667	0	86.6667	27.8333	0	0	71
1210	0	0	0	0	0	4.33333	0	0		1210	0	6.16667	0	0	0	35	11.5	0	0	3.16667	35.3333	0		1210	0	8.16667	1.33333	0	0	19.3333	0	0	5.16667	0	6.83333	44.1667		1210	0	35.5	85.5	31	26.6667	0	73.1667	0	52.1667	14	40.6667
1220	0	0	0	0	7.83333	0	0	8.16667		1220	0	35.3333	0	0	12.1667	13	13	0	0	0	0	0		1220	0	12.8333	0	0	0	32.5	0	3.83333	0	0	0	33.8333		1220	0	15	49.1667	38.1667	96	0	44.1667	0	94.6667	0	29.8333
1230	6.83333	0	0	0	0	0	0	0		1230	0	7.33333	0	0	32	22.3333	42.8333	0	0	0	0	0		1230	0	0	0	0	6.83333	18.5	0	5.5	5.83333	0	13.6667	54.5		1230	8.33333	3.16667	92	42.8333	64	22.3333	47.3333	0	60.5	27.5	43.3333
1240	9.66667	0	0	0	6.33333	0	0	9.16667		1240	0	4.66667	0	0	8.5	21	0.333333	0	12	0	0	0		1240	0	11.1667	0	0.333333	1.33333	0	0	7	4	0	0	39		1240	0	77.8333	68	98.6667	93.1667	0	86.3333	22.5	98.3333	17	57.3333
1250	14.8333	0	0	0	0	0	4	0		1250	0	3	0	0	0	10.8333	6.5	0	0	0	0	0		1250	2.66667	0	2.16667	0	15.6667	0	0.833333	0	3.66667	0	0	55.8333		1250	0	35	70.8333	36.3333	81.3333	0	99.5	33.6667	69	4.33333	26.1667
1260	6	0	0	23.1667	0	0	33.3333	18.1667		1260	0	3.16667	6.16667	0	0	0	0	0	0	0	0	0		1260	0	0	9.33333	0	0	0	2.5	0	0	0	2.83333	35.3333		1260	0	11.8333	72.8333	47.5	96.5	0	99.8333	30	78.5	17.1667	32
1270	0	0	0	0	0	0	0	0		1270	0	0	32	0	12.6667	0	0.333333	0	2.83333	2.16667	14.8333	0		1270	1.5	0	2.5	0	0	0	0	0	7	0	0	38.8333		1270	0	0	60.1667	0	65.5	4.83333	99.8333	92.3333	70.8333	89.5	74.1667
1280	2.83333	0	0	44.3333	0	0	13.3333	25.1667		1280	0	4.66667	7.83333	0	0	0	14.8333	0	0	0	1.83333	0		1280	0	58.6667	0	0	0	0	0	7	1.16667	9	10.5	27.5		1280	7.66667	5.33333	32.1667	0	71.5	80.5	99.8333	71.6667	71.6667	16.8333	0
1290	68.6667	12.5	0	2.66667	0	0	0	0		1290	0	9.33333	75.3333	1.16667	0	0	0	1.5	0	0	0	0		1290	4.5	2.66667	0	2.16667	1.16667	0	0	8.66667	0	7.16667	0	34.8333		1290	14.3333	89.5	66.8333	0	86	75.8333	84	42.6667	63.3333	68.6667	2.66667
1300	22.3333	44.8333	0	6.33333	0	0	0	6.83333		1300	0	4	9.33333	0	32.3333	15.8333	15	0	0	0	0	0		1300	0	5.33333	7.66667	4.16667	12.1667	0	0	0	0	0	0	0		1300	0	84.5	85.5	0	0	89.1667	25.6667	75.5	96.3333	49.8333	17.8333
1310	2.33333	94.1667	0	1	0	0	2.83333	0		1310	0	0	0	0	0	0	28.5	0	0	0	0	0		1310	1.5	0	22.1667	0	0	1.83333	10.8333	0	0.833333	0	0	20.5		1310	0	56.8333	92.5	65.3333	0	71.1667	90.3333	53.3333	54.1667	8.66667	0
1320	16.6667	38	5	24.3333	3.83333	0	0	0		1320	0	0	0	0	0	0	2.83333	0	0	0	0	0		1320	3.5	0	24.6667	0	0	0	0	0	0	0	8.16667	10.1667		1320	0	68.6667	79	22.6667	1.33333	17.5	77.3333	14.8333	37.8333	1.33333	0
1330	3.83333	13.1667	0	0.5	2	0	0	0		1330	0	4.16667	0	0	19.3333	0	0	0	0	0	2.5	0		1330	0	0	0	0	2	0	7	0	0	0	0	0		1330	0	78.5	83.6667	87.8333	2.5	7.33333	21.8333	16.5	46	2.66667	0
1340	7.5	31.8333	0.5	11.3333	3	0	0	0		1340	0	3.83333	0	0	0	13.8333	7.66667	0	28.3333	0	14.6667	0		1340	0	0	2.83333	0	16	0	0	0	0	0	0	21.6667		1340	0	84.3333	74	6.33333	0	0	1.66667	37.5	84.5	44.1667	0
1350	1.83333	81	0	0	0	0	0	0		1350	7.16667	4.16667	0	0	0	4.16667	0	38.5	4.66667	0	0.833333	0		1350	0	0	0	4.83333	5.16667	24.1667	0	0	0	5.83333	2.66667	30.5		1350	34.5	94.1667	8.83333	62.5	17.3333	66.3333	19.6667	89.5	43.6667	3.83333	33
1360	3.83333	90.1667	5.83333	4.66667	0.333333	0	17.6667	0		1360	68.5	6.5	0	0	0	0	2.33333	28.8333	0	0	21.6667	15.3333		1360	0	0	0	0	0	0	0	10.6667	3.33333	3.16667	0	19.3333		1360	99.3333	54.1667	26.3333	70.3333	0	69.8333	0	99.8333	99.8333	0	4.83333
1370	28	94.5	0	0	0	2.5	6.5	2		1370	15.6667	1.66667	0	0	0	0	7.5	0	5.5	0	9.16667	0		1370	0	28.3333	0	0	0	0	0	0	0	0	0	2.5		1370	99.3333	76.6667	54.3333	56.1667	7.5	32.1667	32.6667	98.6667	92	0	0
1380	60.1667	99.8333	0	4.83333	5	0	0	0		1380	2.33333	0	0	0	0	1.5	0	0	4	0	0	0		1380	0	2.5	9.16667	2.5	0	0	2.66667	2.5	0	0	0	30		1380	77.5	64.5	13	84.5	0	32	45.1667	99.8333	27.8333	34	0
1390	10.3333	99.8333	0	7.66667	1.5	0	46.6667	0		1390	0	52.8333	0	0	0	2.5	0	0	0	1.16667	0	15.6667		1390	0	10	0	0	16.5	9.16667	0	2.33333	0	0	22.3333	0		1390	81.5	82.3333	23.6667	67	3.16667	95	4.16667	99.8333	71.5	17.6667	0
1400	59.6667	48	5.66667	0	0	0	55.5	0		1400	0	60.1667	8.16667	0	0	4.16667	0	0	25.3333	0	0	0		1400	0	0	0	0	3.83333	7.83333	0	20.3333	0	0	6.16667	10.3333		1400	25.6667	36.8333	10.6667	45.3333	80	42.6667	56.5	99.8333	88.3333	0	0
1410	38.1667	14.3333	15.8333	0	2.5	17.3333	51.8333	0.166667		1410	0	0	0	0	0	20.5	1.5	0	0	0	0	3.5		1410	0	3.5	0	0	2.66667	4.83333	3.83333	0	5.33333	6	30.5	33.3333		1410	16.8333	33	39.6667	86	53	69	0	20.3333	98	0	0
1420	53.5	51	16.1667	14.8333	0	0	0	1.16667		1420	0	4.16667	0	0	0	0	9.33333	0	0	26	0	0		1420	0	26.6667	0	2.5	0	0	0	30.8333	0	0	0	11.3333		1420	97.6667	47	53.5	94.8333	89.1667	9.33333	0	0	9	0	0
1430	41.6667	35	0	5.83333	4.83333	19.8333	17.8333	7.5		1430	0	12	0	0	2.66667	2.5	1.33333	0	13.1667	0	0	0		1430	0	6.33333	2.66667	0	2	14.1667	0	40.1667	8.5	0	6.5	10.8333		1430	82.8333	57	69.5	48.1667	60.6667	38.8333	36	82.6667	61.8333	0	7.66667
[truncated: 28 more columns]

## Sheet: Fig 7
	Ad libitum								Daytime																	Nighttime
	Foraging activity (% of ind. outside)								Foraging activity (% of ind. outside)																	Foraging activity (% of ind. outside)
ZT (h)	Colony 1	Colony 2	Colony 3	Colony 4	Colony 5	Colony 6		ZT (h)	Colony 1	Colony 2	Colony 3	Colony 4	Colony 5	Colony 6	Colony 7	Colony 8	Colony 9	Colony 10	Colony 11	Colony 12	Colony 13	Colony 14	Colony 15		ZT (h)	Colony 1	Colony 2	Colony 3	Colony 4	Colony 5	Colony 6	Colony 7	Colony 8	Colony 9	Colony 10	Colony 11	Colony 12
0	28.8889	11.3636	13.3333	6	12.2449	8.69565		0	16.2791	9.09091	19.5652	14.2857	43.2432	36.3636	12.5	28.2609	38.0952	15.1515	33.3333	40.5405	20	43.3333	41.6667		0	22.7273	30.7692	25.641	18.9189	16.2162	9.67742	22.2222	7.31707	14.8936	16.6667	12.1951	16.2162
0.5	22.2222	4.54545	11.1111	0	2.04082	8.69565		0.5	23.2558	11.3636	15.2174	12.2449	32.4324	24.2424	6.25	26.087	26.1905	3.0303	16.6667	27.027	20	33.3333	27.7778		0.5	15.9091	25.641	20.5128	13.5135	16.2162	12.9032	25.9259	9.7561	12.766	11.1111	14.6341	18.9189
1	13.3333	2.27273	11.1111	0	4.08163	8.69565		1	25.5814	11.3636	15.2174	12.2449	40.5405	24.2424	6.25	32.6087	35.7143	0	28.5714	43.2432	23.3333	30	22.2222		1	13.6364	25.641	15.3846	13.5135	18.9189	9.67742	22.2222	9.7561	12.766	16.6667	14.6341	18.9189
1.5	15.5556	2.27273	11.1111	0	2.04082	8.69565		1.5	23.2558	6.81818	13.0435	16.3265	27.027	24.2424	6.25	28.2609	21.4286	9.09091	30.9524	40.5405	23.3333	30	33.3333		1.5	18.1818	20.5128	15.3846	8.10811	24.3243	6.45161	14.8148	9.7561	17.0213	11.1111	17.0732	21.6216
2	11.1111	6.81818	13.3333	0	4.08163	10.8696		2	16.2791	6.81818	15.2174	16.3265	21.6216	27.2727	6.25	32.6087	28.5714	6.06061	30.9524	43.2432	30	36.6667	27.7778		2	20.4545	25.641	15.3846	16.2162	24.3243	9.67742	22.2222	17.0732	19.1489	13.8889	14.6341	18.9189
2.5	8.88889	2.27273	11.1111	0	4.08163	10.8696		2.5	16.2791	13.6364	21.7391	14.2857	27.027	27.2727	12.5	30.4348	21.4286	3.0303	23.8095	37.8378	20	33.3333	27.7778		2.5	25	20.5128	15.3846	13.5135	16.2162	6.45161	22.2222	14.6341	19.1489	13.8889	19.5122	21.6216
3	13.3333	4.54545	8.88889	2	4.08163	10.8696		3	13.9535	9.09091	17.3913	12.2449	37.8378	27.2727	12.5	28.2609	23.8095	9.09091	26.1905	51.3514	23.3333	26.6667	22.2222		3	20.4545	28.2051	15.3846	10.8108	21.6216	9.67742	22.2222	21.9512	19.1489	8.33333	12.1951	16.2162
3.5	11.1111	4.54545	8.88889	2	4.08163	10.8696		3.5	18.6047	11.3636	13.0435	12.2449	24.3243	24.2424	9.375	32.6087	23.8095	6.06061	21.4286	48.6486	23.3333	36.6667	25		3.5	27.2727	20.5128	17.9487	10.8108	21.6216	6.45161	22.2222	12.1951	17.0213	11.1111	12.1951	16.2162
4	8.88889	2.27273	11.1111	0	4.08163	8.69565		4	18.6047	9.09091	10.8696	14.2857	32.4324	27.2727	9.375	30.4348	35.7143	12.1212	33.3333	48.6486	26.6667	43.3333	33.3333		4	22.7273	15.3846	20.5128	10.8108	18.9189	9.67742	18.5185	12.1951	19.1489	13.8889	14.6341	21.6216
4.5	11.1111	4.54545	11.1111	0	4.08163	10.8696		4.5	18.6047	11.3636	17.3913	14.2857	43.2432	24.2424	15.625	28.2609	26.1905	3.0303	19.0476	35.1351	30	43.3333	27.7778		4.5	15.9091	12.8205	20.5128	13.5135	21.6216	9.67742	18.5185	7.31707	14.8936	13.8889	14.6341	18.9189
5	8.88889	4.54545	11.1111	0	6.12245	10.8696		5	18.6047	11.3636	15.2174	8.16327	37.8378	18.1818	15.625	28.2609	23.8095	12.1212	16.6667	35.1351	33.3333	33.3333	25		5	18.1818	15.3846	17.9487	10.8108	16.2162	9.67742	22.2222	7.31707	19.1489	13.8889	14.6341	16.2162
5.5	11.1111	6.81818	11.1111	0	4.08163	10.8696		5.5	16.2791	15.9091	19.5652	12.2449	37.8378	30.303	12.5	32.6087	23.8095	0	21.4286	45.9459	26.6667	30	25		5.5	18.1818	17.9487	12.8205	10.8108	21.6216	9.67742	18.5185	4.87805	14.8936	13.8889	14.6341	21.6216
6	6.66667	4.54545	11.1111	0	6.12245	10.8696		6	16.2791	9.09091	17.3913	14.2857	45.9459	33.3333	9.375	32.6087	35.7143	9.09091	30.9524	48.6486	26.6667	33.3333	33.3333		6	15.9091	15.3846	20.5128	10.8108	27.027	12.9032	11.1111	9.7561	19.1489	16.6667	12.1951	21.6216
6.5	8.88889	4.54545	13.3333	0	6.12245	10.8696		6.5	16.2791	6.81818	21.7391	20.4082	40.5405	21.2121	9.375	30.4348	19.0476	3.0303	19.0476	40.5405	23.3333	33.3333	30.5556		6.5	20.4545	10.2564	10.2564	10.8108	21.6216	9.67742	11.1111	4.87805	19.1489	13.8889	14.6341	16.2162
7	8.88889	4.54545	13.3333	0	8.16327	10.8696		7	13.9535	11.3636	21.7391	16.3265	35.1351	21.2121	12.5	30.4348	26.1905	3.0303	21.4286	45.9459	30	30	27.7778		7	22.7273	12.8205	25.641	13.5135	29.7297	12.9032	22.2222	4.87805	21.2766	11.1111	14.6341	18.9189
7.5	8.88889	4.54545	13.3333	0	4.08163	8.69565		7.5	9.30233	9.09091	19.5652	12.2449	35.1351	24.2424	15.625	32.6087	23.8095	9.09091	26.1905	32.4324	30	30	27.7778		7.5	20.4545	5.12821	12.8205	10.8108	27.027	9.67742	14.8148	4.87805	19.1489	22.2222	14.6341	24.3243
8	20	4.54545	11.1111	2	4.08163	13.0435		8	16.2791	6.81818	21.7391	12.2449	45.9459	27.2727	12.5	30.4348	28.5714	9.09091	19.0476	48.6486	26.6667	33.3333	27.7778		8	22.7273	5.12821	15.3846	10.8108	21.6216	9.67742	18.5185	2.43902	21.2766	13.8889	14.6341	18.9189
8.5	20	4.54545	6.66667	0	4.08163	10.8696		8.5	18.6047	11.3636	13.0435	8.16327	40.5405	21.2121	9.375	23.913	21.4286	9.09091	14.2857	45.9459	26.6667	30	27.7778		8.5	22.7273	15.3846	10.2564	13.5135	24.3243	12.9032	18.5185	2.43902	17.0213	22.2222	9.7561	21.6216
9	20	4.54545	6.66667	2	2.04082	10.8696		9	16.2791	9.09091	15.2174	10.2041	37.8378	30.303	12.5	26.087	14.2857	3.0303	19.0476	29.7297	26.6667	26.6667	36.1111		9	22.7273	12.8205	23.0769	13.5135	21.6216	9.67742	22.2222	4.87805	25.5319	13.8889	12.1951	18.9189
9.5	11.1111	4.54545	6.66667	0	4.08163	10.8696		9.5	13.9535	11.3636	21.7391	12.2449	37.8378	30.303	9.375	21.7391	16.6667	0	21.4286	27.027	26.6667	26.6667	25		9.5	20.4545	12.8205	17.9487	8.10811	27.027	9.67742	22.2222	4.87805	19.1489	16.6667	14.6341	16.2162
10	24.4444	2.27273	6.66667	0	2.04082	13.0435		10	11.6279	13.6364	17.3913	14.2857	43.2432	27.2727	9.375	15.2174	21.4286	3.0303	19.0476	32.4324	23.3333	30	33.3333		10	27.2727	12.8205	17.9487	10.8108	21.6216	16.129	14.8148	7.31707	21.2766	13.8889	17.0732	18.9189
10.5	22.2222	2.27273	8.88889	0	4.08163	10.8696		10.5	9.30233	11.3636	17.3913	12.2449	40.5405	30.303	9.375	21.7391	16.6667	3.0303	16.6667	43.2432	26.6667	36.6667	25		10.5	22.7273	10.2564	33.3333	10.8108	21.6216	9.67742	18.5185	7.31707	25.5319	13.8889	14.6341	21.6216
11	22.2222	4.54545	13.3333	0	4.08163	10.8696		11	13.9535	11.3636	17.3913	20.4082	43.2432	24.2424	9.375	19.5652	21.4286	6.06061	23.8095	45.9459	30	33.3333	25		11	22.7273	10.2564	15.3846	8.10811	21.6216	9.67742	14.8148	2.43902	19.1489	16.6667	14.6341	18.9189
11.5	20	4.54545	13.3333	0	6.12245	8.69565		11.5	13.9535	4.54545	13.0435	14.2857	37.8378	30.303	9.375	32.6087	19.0476	3.0303	11.9048	32.4324	30	30	19.4444		11.5	18.1818	10.2564	12.8205	8.10811	21.6216	12.9032	14.8148	7.31707	21.2766	13.8889	17.0732	18.9189
12	22.2222	6.81818	15.5556	0	10.2041	13.0435		12	6.97674	2.27273	15.2174	14.2857	40.5405	24.2424	6.25	19.5652	14.2857	3.0303	14.2857	45.9459	23.3333	30	22.2222		12	27.2727	12.8205	20.5128	16.2162	32.4324	16.129	18.5185	4.87805	19.1489	11.1111	17.0732	13.5135
12.5	40	11.3636	22.2222	6	8.16327	10.8696		12.5	16.2791	15.9091	21.7391	12.2449	43.2432	33.3333	6.25	32.6087	33.3333	9.09091	35.7143	43.2432	26.6667	40	30.5556		12.5	45.4545	28.2051	25.641	32.4324	43.2432	22.5806	29.6296	21.9512	23.4043	25	21.9512	21.6216
13	22.2222	13.6364	26.6667	8	12.2449	28.2609		13	16.2791	27.2727	21.7391	12.2449	45.9459	36.3636	12.5	21.7391	28.5714	6.06061	35.7143	48.6486	23.3333	33.3333	36.1111		13	36.3636	23.0769	38.4615	32.4324	35.1351	29.0323	37.037	21.9512	25.5319	30.5556	29.2683	29.7297
13.5	26.6667	18.1818	26.6667	6	8.16327	21.7391		13.5	16.2791	25	13.0435	12.2449	37.8378	36.3636	6.25	21.7391	19.0476	12.1212	28.5714	45.9459	23.3333	30	30.5556		13.5	31.8182	30.7692	25.641	27.027	32.4324	12.9032	37.037	7.31707	27.6596	25	34.1463	27.027
14	20	20.4545	31.1111	12	16.3265	32.6087		14	18.6047	20.4545	21.7391	14.2857	45.9459	33.3333	9.375	30.4348	26.1905	3.0303	19.0476	48.6486	20	36.6667	38.8889		14	36.3636	30.7692	25.641	21.6216	29.7297	12.9032	25.9259	17.0732	25.5319	27.7778	29.2683	21.6216
14.5	22.2222	20.4545	40	10	4.08163	30.4348		14.5	18.6047	15.9091	30.4348	16.3265	45.9459	33.3333	6.25	30.4348	21.4286	9.09091	21.4286	37.8378	20	36.6667	38.8889		14.5	31.8182	17.9487	20.5128	24.3243	29.7297	25.8065	37.037	19.5122	25.5319	25	34.1463	32.4324
15	26.6667	15.9091	33.3333	10	12.2449	28.2609		15	18.6047	9.09091	32.6087	18.3673	43.2432	39.3939	9.375	15.2174	16.6667	6.06061	23.8095	54.0541	23.3333	26.6667	36.1111		15	38.6364	17.9487	23.0769	32.4324	27.027	25.8065	44.4444	17.0732	21.2766	22.2222	31.7073	29.7297
15.5	31.1111	15.9091	40	8	18.3673	28.2609		15.5	16.2791	13.6364	19.5652	18.3673	40.5405	33.3333	6.25	21.7391	21.4286	9.09091	19.0476	48.6486	20	36.6667	36.1111		15.5	38.6364	28.2051	23.0769	24.3243	29.7297	29.0323	37.037	12.1951	21.2766	13.8889	29.2683	29.7297
16	24.4444	11.3636	40	8	12.2449	26.087		16	13.9535	15.9091	26.087	16.3265	43.2432	33.3333	6.25	15.2174	19.0476	6.06061	14.2857	37.8378	20	33.3333	33.3333		16	43.1818	38.4615	28.2051	29.7297	43.2432	32.2581	37.037	29.2683	27.6596	33.3333	34.1463	35.1351
16.5	15.5556	11.3636	40	8	12.2449	26.087		16.5	23.2558	20.4545	30.4348	12.2449	45.9459	33.3333	6.25	28.2609	21.4286	6.06061	21.4286	43.2432	30	36.6667	36.1111		16.5	36.3636	33.3333	41.0256	32.4324	27.027	12.9032	33.3333	19.5122	31.9149	22.2222	29.2683	24.3243
17	28.8889	11.3636	44.4444	8	14.2857	30.4348		17	25.5814	11.3636	23.913	18.3673	48.6486	30.303	6.25	19.5652	26.1905	3.0303	21.4286	43.2432	20	33.3333	27.7778		17	38.6364	33.3333	41.0256	21.6216	35.1351	22.5806	40.7407	26.8293	29.7872	33.3333	19.5122	37.8378
17.5	26.6667	15.9091	60	8	12.2449	32.6087		17.5	25.5814	13.6364	28.2609	18.3673	43.2432	24.2424	6.25	19.5652	23.8095	6.06061	21.4286	45.9459	20	33.3333	27.7778		17.5	40.9091	28.2051	23.0769	27.027	27.027	16.129	40.7407	36.5854	31.9149	33.3333	34.1463	37.8378
18	28.8889	11.3636	40	8	8.16327	30.4348		18	20.9302	18.1818	28.2609	16.3265	40.5405	30.303	3.125	21.7391	21.4286	3.0303	16.6667	43.2432	23.3333	30	27.7778		18	40.9091	28.2051	43.5897	35.1351	21.6216	19.3548	37.037	31.7073	29.7872	25	29.2683	24.3243
18.5	28.8889	9.09091	48.8889	8	20.4082	30.4348		18.5	18.6047	13.6364	19.5652	10.2041	40.5405	27.2727	3.125	19.5652	21.4286	6.06061	30.9524	32.4324	20	33.3333	27.7778		18.5	38.6364	30.7692	33.3333	27.027	29.7297	19.3548	44.4444	26.8293	29.7872	27.7778	31.7073	24.3243
19	17.7778	22.7273	44.4444	8	14.2857	28.2609		19	18.6047	9.09091	28.2609	12.2449	40.5405	33.3333	3.125	19.5652	19.0476	3.0303	21.4286	48.6486	20	36.6667	33.3333		19	54.5455	41.0256	35.8974	29.7297	24.3243	16.129	37.037	26.8293	29.7872	30.5556	26.8293	21.6216
19.5	17.7778	20.4545	51.1111	8	16.3265	30.4348		19.5	18.6047	6.81818	28.2609	16.3265	43.2432	27.2727	0	15.2174	16.6667	3.0303	19.0476	48.6486	20	36.6667	27.7778		19.5	38.6364	30.7692	38.4615	27.027	27.027	25.8065	48.1481	24.3902	34.0426	36.1111	34.1463	24.3243
20	22.2222	13.6364	40	4	16.3265	34.7826		20	16.2791	15.9091	26.087	8.16327	43.2432	33.3333	0	17.3913	19.0476	9.09091	21.4286	54.0541	20	40	25		20	45.4545	38.4615	43.5897	21.6216	21.6216	29.0323	33.3333	24.3902	23.4043	25	34.1463	24.3243
20.5	13.3333	13.6364	48.8889	4	14.2857	30.4348		20.5	18.6047	13.6364	17.3913	16.3265	32.4324	21.2121	0	19.5652	21.4286	3.0303	19.0476	51.3514	23.3333	40	27.7778		20.5	50	35.8974	38.4615	18.9189	27.027	19.3548	44.4444	24.3902	25.5319	30.5556	34.1463	24.3243
21	17.7778	22.7273	40	10	12.2449	28.2609		21	13.9535	18.1818	26.087	18.3673	43.2432	30.303	0	19.5652	21.4286	6.06061	14.2857	54.0541	23.3333	40	30.5556		21	31.8182	28.2051	35.8974	21.6216	16.2162	12.9032	25.9259	24.3902	12.766	36.1111	29.2683	27.027
21.5	15.5556	20.4545	37.7778	6	12.2449	30.4348		21.5	13.9535	11.3636	19.5652	14.2857	40.5405	27.2727	6.25	23.913	16.6667	6.06061	16.6667	54.0541	20	33.3333	25		21.5	38.6364	28.2051	28.2051	21.6216	27.027	16.129	29.6296	21.9512	23.4043	25	29.2683	21.6216
22	17.7778	20.4545	35.5556	14	8.16327	28.2609		22	16.2791	6.81818	21.7391	14.2857	32.4324	24.2424	3.125	28.2609	23.8095	3.0303	14.2857	43.2432	16.6667	30	25		22	36.3636	33.3333	30.7692	24.3243	27.027	12.9032	33.3333	29.2683	17.0213	27.7778	34.1463	18.9189
22.5	22.2222	15.9091	42.2222	6	10.2041	28.2609		22.5	13.9535	6.81818	23.913	10.2041	45.9459	27.2727	3.125	21.7391	21.4286	3.0303	14.2857	48.6486	26.6667	33.3333	25		22.5	50	33.3333	33.3333	21.6216	21.6216	19.3548	33.3333	24.3902	17.0213	27.7778	31.7073	18.9189
23	17.7778	18.1818	26.6667	10	10.2041	32.6087		23	16.2791	9.09091	28.2609	12.2449	45.9459	33.3333	3.125	26.087	19.0476	9.09091	21.4286	51.3514	16.6667	23.3333	38.8889		23	47.7273	38.4615	33.3333	32.4324	18.9189	22.5806	29.6296	26.8293	14.8936	25	24.3902	24.3243
23.5	15.5556	18.1818	46.6667	10	10.2041	30.4348		23.5	16.2791	13.6364	23.913	10.2041	37.8378	21.2121	12.5	19.5652	14.2857	6.06061	16.6667	43.2432	20	26.6667	19.4444		23.5	40.9091	33.3333	30.7692	35.1351	32.4324	22.5806	33.3333	19.5122	14.8936	27.7778	24.3902	21.6216

## Sheet: Fig 8
	ZT (min)	Forager ad libitum 1	Forager ad libitum 2	Forager Daytime 1	Forager Daytime 2	Forager Nighttime 1	Forager Nighttime 2	Nurse ad libitum 1	Nurse ad libitum 2	Nurse Daytime 1	Nurse Daytime 2	Nurse Nighttime 1	Nurse Nighttime 2
Day 1	0	0	4	14	33	16	17	0	10	10	33	0	41
	10	3	17	23	34	11	31	4	0	2	36	0	35
	20	24	14	35	33	6	30	24	15	13	36	0	40
	30	30	5	28	35	11	25	20	2	27	26	0	34
	40	29	10	44	35	24	15	11	0	17	33	27	34
	50	25	6	36	33	11	10	27	3	14	27	28	34
	60	20	8	20	41	15	17	16	9	13	31	17	41
	70	14	7	13	32	21	6	8	5	6	30	4	26
	80	28	10	18	37	20	18	23	0	14	33	11	37
	90	30	6	33	19	11	9	22	0	13	33	21	30
	100	14	7	19	28	26	2	29	7	8	27	28	38
	110	15	7	29	31	23	7	18	5	10	28	12	31
	120	24	10	24	45	15	24	24	0	3	27	4	34
	130	11	11	38	53	20	17	14	7	12	31	15	26
	140	11	8	29	34	15	23	24	11	6	27	14	40
	150	24	2	19	32	22	8	20	13	13	30	17	38
	160	67	3	40	34	26	6	33	0	9	33	17	39
	170	16	4	25	45	18	10	23	5	10	28	21	37
	180	31	9	19	26	32	15	22	0	11	35	19	24
	190	21	11	28	23	13	14	13	0	15	27	16	44
	200	25	12	29	31	13	17	22	0	1	27	20	34
	210	30	22	35	32	28	13	22	7	11	31	23	33
	220	22	17	26	25	23	10	15	5	16	28	19	32
	230	25	12	17	34	3	12	13	0	7	30	18	45
	240	28	10	25	22	13	6	34	4	6	27	22	31
	250	21	12	47	26	16	5	22	2	10	31	23	40
	260	16	21	38	34	17	7	11	8	9	39	22	26
	270	22	10	28	23	23	4	18	10	14	30	21	38
	280	20	2	29	64	19	16	16	2	15	32	22	43
	290	23	12	23	81	28	18	25	3	18	25	17	34
	300	18	17	19	19	12	8	28	9	12	18	23	38
	310	17	17	26	71	12	7	22	7	11	25	27	37
	320	20	20	21	88	19	11	8	0	4	29	29	37
	330	28	14	26	43	31	21	22	2	11	32	20	45
	340	25	7	40	38	21	15	39	2	14	33	24	29
	350	27	14	20	31	15	21	20	1	12	30	30	55
	360	27	19	27	36	23	13	27	15	16	28	23	37
	370	20	2	25	26	21	21	23	7	7	32	26	30
	380	14	8	34	35	27	19	34	4	14	24	26	46
	390	19	6	29	35	24	10	30	22	6	23	20	37
	400	25	9	42	22	21	24	13	4	12	31	20	43
	410	13	9	19	30	18	22	17	14	13	25	31	42
	420	15	4	21	31	24	11	24	8	16	27	16	43
	430	17	20	27	30	12	10	22	0	3	24	23	40
	440	28	20	34	59	19	19	18	8	10	24	26	44
	450	17	13	24	0	23	25	28	12	7	41	23	40
	460	26	14	27	0	28	19	18	14	18	28	24	36
	470	18	17	22	0	20	11	16	3	10	36	25	25
	480	28	26	31	0	35	8	21	15	2	29	23	36
	490	25	21	25	0	13	8	19	6	10	29	21	26
	500	26	20	21	0	26	29	20	6	11	29	24	27
	510	16	18	36	0	19	12	45	12	5	19	23	25
	520	25	15	15	21	34	22	34	10	9	28	21	36
	530	23	23	0	40	24	20	14	0	6	26	25	40
	540	14	3	5	38	20	14	12	2	0	26	24	42
	550	24	13	21	25	34	19	21	2	12	27	28	35
	560	25	20	16	30	11	26	31	23	10	30	20	33
	570	19	16	26	36	23	19	44	19	10	29	29	30
	580	20	18	26	14	12	17	30	13	18	28	19	49
	590	27	22	25	0	19	28	33	0	5	30	18	53
	600	15	21	21	0	18	19	34	3	6	24	25	37
	610	22	14	25	4	10	20	31	8	0	31	25	30
	620	21	15	3	18	18	11	17	3	8	21	20	40
	630	15	22	0	33	24	11	22	13	6	27	22	32
	640	22	22	0	24	16	12	24	12	8	21	20	38
	650	14	23	29	27	8	28	22	2	9	28	25	44
	660	26	32	9	1	17	4	48	6	6	25	24	40
	670	18	11	17	0	20	16	21	8	11	27	19	37
	680	35	21	24	0	24	13	28	19	8	25	24	39
	690	52	24	16	0	7	13	36	8	14	36	21	41
	700	18	17	19	26	10	18	29	5	14	26	22	45
	710	23	17	21	41	23	17	24	7	9	32	15	43
	720	26	19	23	27	13	23	22	5	25	20	25	39
	730	28	28	51	20	0	4	44	10	3	21	27	42
	740	20	23	27	32	3	5	8	0	16	38	31	43
	750	6	29	25	15	22	25	3	3	13	37	15	35
	760	50	14	24	35	16	15	9	68	52	37	26	38
	770	37	16	10	56	20	29	7	33	17	33	21	41
	780	23	12	0	49	33	21	54	0	29	28	16	38
	790	27	7	6	51	2	26	67	5	11	32	24	33
	800	29	15	17	15	0	26	4	8	4	25	19	39
	810	30	3	5	8	0	15	0	47	10	37	23	35
	820	0	7	3	1	27	13	18	39	13	30	27	24
	830	6	11	18	4	33	26	22	0	10	43	24	36
	840	22	15	31	33	34	10	40	3	8	35	24	39
	850	15	11	17	47	7	8	26	12	0	30	26	27
	860	16	11	8	31	16	17	9	64	6	26	18	49
	870	0	23	24	39	24	22	12	40	14	30	22	41
	880	0	8	4	40	16	16	28	25	4	31	14	32
	890	21	16	16	42	2	18	31	11	11	27	17	33
	900	20	7	17	37	16	5	21	40	16	31	19	36
	910	10	6	11	44	30	17	30	31	18	28	21	32
	920	0	11	21	32	17	10	0	35	10	25	16	6
	930	0	11	23	41	27	19	0	36	15	18	22	23
	940	0	17	14	47	24	16	0	9	17	32	27	33
	950	0	16	0	46	16	17	0	0	15	27	24	35
	960	20	10	6	35	38	32	0	57	13	35	10	40
	970	21	10	13	24	25	30	0	0	6	39	17	61
	980	15	8	40	0	38	22	14	0	12	34	21	41
	990	3	0	32	21	18	24	31	0	12	37	20	37
	1000	0	19	22	37	18	28	12	21	10	39	17	41
	1010	14	13	25	61	17	25	10	24	0	38	21	30
	1020	22	10	37	47	9	35	20	20	0	41	19	32
	1030	50	10	13	55	23	22	5	0	0	38	23	35
	1040	8	8	22	39	26	25	0	3	4	26	18	22
	1050	23	3	28	43	28	27	0	0	2	31	14	30
	1060	0	15	25	37	31	30	2	0	0	30	18	15
	1070	0	6	17	41	30	26	7	26	0	31	11	35
	1080	0	7	7	26	17	28	4	0	2	32	0	30
	1090	0	10	1	53	25	30	0	13	3	25	0	30
	1100	29	4	36	66	28	28	19	0	3	25	0	35
	1110	11	3	33	32	0	27	23	0	0	21	0	34
	1120	0	6	10	0	2	16	15	15	10	34	0	32
	1130	0	5	23	35	33	23	0	87	22	27	0	20
	1140	0	7	12	34	29	19	0	22	0	26	0	24
	1150	0	10	25	43	29	32	0	16	0	40	0	21
	1160	33	14	20	25	28	18	0	18	7	24	0	27
	1170	0	35	25	42	30	28	20	4	1	32	0	17
	1180	0	0	29	42	30	32	13	0	2	25	0	37
	1190	0	13	18	50	5	17	3	45	8	22	0	35
	1200	0	4	9	29	0	30	0	0	6	41	0	33
	1210	0	0	30	34	0	29	0	0	7	26	0	19
	1220	0	4	10	20	17	38	0	0	0	29	0	19
	1230	0	2	23	39	21	36	0	13	0	43	0	26
	1240	6	12	7	30	34	29	0	54	0	27	11	26
	1250	5	5	15	37	6	23	0	5	7	31	0	24
	1260	4	31	12	39	22	28	0	11	3	57	0	45
	1270	0	51	24	49	28	31	0	0	3	80	0	18
	1280	0	0	34	31	24	38	0	0	1	41	0	40
	1290	7	0	26	33	26	22	0	11	1	42	9	29
	1300	3	0	30	31	26	30	0	5	0	41	0	44
	1310	0	7	27	0	28	25	0	12	6	34	9	30
	1320	0	0	19	0	29	18	0	11	2	34	42	41
	1330	8	0	21	36	35	63	0	34	0	30	19	40
	1340	0	188	33	55	27	54	0	11	0	36	0	46
	1350	0	30	30	43	35	53	0	0	0	37	16	37
	1360	1	2	36	42	24	54	0	61	6	31	0	35
	1370	29	6	31	44	23	52	0	16	8	28	2	33
	1380	0	1	12	16	36	32	0	7	4	29	25	36
	1390	0	15	28	7	20	37	0	14	0	36	0	43
	1400	0	0	22	0	23	53	0	37	4	34	0	35
	1410	6	0	26	13	22	33	0	35	0	31	0	22
	1420	0	36	32	56	30	36	0	34	0	30	22	20
	1430	0	0	29	78	29	36	0	60	7	32	15	52
Day 2	0	0	0	33	42	31	34	5	90	0	29	53	51
	10	4	0	40	32	42	36	0	9	0	37	0	38
	20	42	14	39	37	32	64	14	7	3	34	0	58
	30	21	17	32	40	31	28	11	4	9	31	30	38
	40	25	14	48	38	29	30	20	11	7	29	24	29
	50	23	27	40	35	29	30	26	17	8	26	16	32
	60	20	14	38	83	24	46	18	2	25	28	33	41
	70	25	17	27	4	34	28	28	13	19	47	18	36
	80	19	30	32	58	30	33	27	13	19	36	16	40
	90	25	18	44	70	27	36	17	11	14	34	22	39
	100	20	19	32	56	27	22	20	21	4	29	15	37
	110	22	14	47	75	27	26	36	15	10	31	9	36
	120	20	17	37	78	35	24	27	8	11	55	22	45
	130	28	20	41	57	27	63	27	15	17	27	23	42
	140	19	19	38	49	24	34	27	6	16	27	18	34
	150	22	20	40	53	34	55	18	4	18	35	18	52
	160	24	23	27	91	30	31	24	18	15	67	17	34
	170	25	25	42	65	33	28	26	13	18	46	21	35
	180	21	25	35	58	50	26	15	12	25	33	23	29
	190	22	23	37	34	40	40	25	6	23	35	20	18
	200	28	27	34	55	28	33	22	9	19	34	27	48
	210	23	21	41	92	29	33	24	4	16	25	24	59
	220	19	18	35	72	29	35	20	9	22	32	20	40
	230	24	24	36	82	19	34	25	23	19	34	22	27
	240	18	22	36	52	37	31	24	0	13	47	27	28
	250	27	21	30	50	23	30	26	11	14	53	24	41
	260	27	23	28	66	25	26	27	21	23	24	23	41
	270	38	17	32	52	33	23	17	13	14	31	24	53
	280	24	31	30	62	31	42	17	21	14	34	33	48
	290	17	29	34	55	33	36	24	3	20	34	26	32
	300	23	36	38	62	28	25	30	45	20	24	24	45
	310	20	16	48	64	33	29	29	2	16	24	25	46
	320	37	14	35	56	27	26	25	4	24	33	25	44
	330	19	15	51	52	31	27	21	10	20	27	21	50
	340	23	17	35	55	25	22	25	8	22	46	27	50
	350	15	8	38	43	27	27	31	26	18	36	19	54
	360	25	13	27	48	37	12	28	12	18	46	33	51
	370	25	18	33	23	36	12	37	12	22	42	35	57
	380	9	25	32	37	44	5	23	29	23	38	32	49
	390	18	16	24	61	24	12	25	12	18	34	28	44
	400	12	23	29	49	36	7	24	10	13	37	32	44
	410	15	29	38	36	28	9	36	0	21	36	31	36
	420	33	26	30	59	15	0	18	13	16	39	28	44
	430	20	28	28	10	27	29	24	5	20	49	30	38
	440	18	30	29	17	35	24	27	25	11	42	28	35
	450	31	27	29	21	31	17	25	16	28	40	21	42
	460	40	25	50	67	29	32	47	3	15	37	29	44
	470	18	23	33	60	36	18	23	3	17	27	30	31
	480	19	21	34	73	17	32	35	0	14	30	27	47
	490	28	34	30	56	39	22	25	33	13	34	35	51
	500	22	19	25	29	23	23	23	35	16	30	30	38
	510	19	22	42	58	32	22	27	23	22	28	24	48
	520	22	25	34	50	38	22	20	22	9	30	35	33
	530	17	29	35	63	25	23	32	5	8	30	32	41
	540	18	20	0	39	24	19	25	9	15	36	25	44
	550	23	22	25	60	31	15	24	0	19	28	35	39
	560	35	24	31	41	26	16	26	5	8	36	32	35
	570	25	26	46	57	36	23	23	7	14	22	24	35
	580	19	27	31	52	27	19	24	11	6	29	34	37
	590	51	45	34	40	26	27	37	1	15	27	28	36
	600	23	24	42	22	27	22	29	19	22	21	26	44
	610	16	23	37	3	29	13	19	27	5	30	20	37
	620	16	20	35	0	33	25	22	0	6	31	34	36
	630	30	25	26	0	25	46	21	10	17	29	26	41
	640	38	23	26	0	36	22	20	28	22	35	31	36
	650	18	21	7	48	20	27	33	12	11	35	23	49
	660	15	36	34	46	28	27	35	0	7	32	27	40
	670	21	19	35	47	28	29	31	7	13	27	22	42
	680	30	20	28	30	21	23	29	8	23	55	28	43
	690	22	32	27	57	51	25	19	26	16	34	34	40
	700	27	18	28	41	25	28	26	5	11	32	28	42
	710	17	27	35	38	24	27	26	17	15	29	28	50
	720	19	29	46	40	11	31	25	19	20	28	25	49
	730	24	22	20	0	2	50	67	18	13	33	38	37
	740	35	30	28	10	30	34	18	0	21	33	45	37
	750	73	58	14	8	34	50	35	5	50	34	39	57
	760	29	27	27	43	32	27	23	15	19	32	26	40
	770	38	53	31	41	0	35	70	102	28	36	41	37
	780	14	24	26	66	0	39	27	48	22	33	29	33
	790	33	10	1	14	22	30	21	35	0	36	29	37
	800	27	20	0	3	28	29	17	14	19	29	58	40
	810	59	12	24	58	30	28	22	61	41	23	29	36
	820	13	15	28	28	9	24	28	99	20	34	26	37
	830	48	10	26	10	0	17	24	11	25	29	35	37
	840	3	12	20	25	0	25	18	11	22	16	20	56
	850	23	11	21	37	40	23	0	31	23	16	21	39
	860	2	8	13	9	30	26	0	2	22	23	28	42
	870	5	16	23	18	38	14	17	12	10	49	16	31
	880	6	12	21	4	18	20	32	8	18	21	19	40
	890	10	3	20	0	0	29	25	0	29	22	31	45
	900	22	24	21	0	0	30	37	34	19	44	22	36
	910	0	9	37	8	0	29	6	0	35	30	22	38
	920	0	12	27	50	5	52	0	0	22	30	24	30
	930	0	8	3	55	27	29	0	8	7	28	11	34
	940	14	0	10	37	19	19	4	17	23	27	20	30
	950	20	17	22	32	39	13	8	15	53	41	14	33
	960	7	0	28	41	30	20	7	0	11	29	2	33
	970	0	11	35	39	29	27	0	0	2	39	14	32
	980	0	14	7	39	32	27	0	15	19	27	20	39
	990	5	14	0	40	24	27	0	12	15	36	16	35
	1000	3	11	4	37	23	22	0	0	34	20	19	28
	1010	0	11	34	51	29	28	0	24	5	52	15	35
	1020	0	7	30	27	4	21	0	48	5	33	13	33
	1030	0	12	30	49	0	62	1	2	12	49	0	60
	1040	0	4	35	41	18	34	29	0	22	28	0	33
	1050	6	13	30	37	35	40	46	9	20	31	21	44
	1060	11	1	25	16	47	28	0	0	14	40	11	41
	1070	35	6	26	0	23	16	0	0	19	47	0	37
	1080	0	12	0	0	42	16	0	0	8	34	0	47
	1090	0	15	6	0	21	56	0	12	15	50	0	49
	1100	0	9	8	2	0	20	0	20	3	50	0	41
	1110	13	12	26	21	0	50	0	12	7	46	0	42
	1120	0	22	38	64	0	26	0	0	0	40	0	35
	1130	0	20	28	45	3	27	0	0	15	48	0	46
	1140	0	53	23	43	0	31	0	0	0	52	0	33
	1150	9	20	14	51	12	31	0	0	0	39	0	46
	1160	5	10	0	44	20	42	0	0	4	43	0	35
	1170	2	5	0	34	39	22	7	1	2	35	0	29
	1180	41	10	2	52	26	33	15	23	0	31	9	52
	1190	25	32	0	2	32	37	22	7	3	52	0	37
	1200	15	28	17	0	36	32	71	15	0	52	3	43
	1210	14	15	28	0	25	27	23	41	0	44	0	44
	1220	0	6	27	0	20	31	36	8	2	65	0	42
	1230	0	16	15	6	0	27	6	27	0	49	0	50
	1240	0	7	0	50	0	19	0	1	0	53	0	26
	1250	9	75	3	39	0	23	0	11	0	58	0	40
	1260	15	8	4	52	28	47	0	30	9	87	0	38
	1270	0	13	27	43	23	18	32	34	0	28	0	36
	1280	7	12	28	41	30	4	0	146	9	41	0	31
	1290	0	29	0	41	27	14	0	20	0	39	0	39
	1300	0	8	4	36	32	25	0	62	0	36	0	38
	1310	13	25	35	43	12	30	21	7	0	53	7	35
	1320	3	23	33	40	12	34	25	7	2	74	0	30
	1330	0	22	31	40	16	29	29	3	0	46	0	26
	1340	5	2	30	39	38	11	24	51	0	45	0	33
	1350	0	28	8	64	27	26	0	16	0	35	0	36
	1360	0	14	27	42	25	35	7	7	0	38	0	42
	1370	0	0	23	56	33	27	0	0	0	51	0	40
	1380	2	0	30	48	25	27	1	3	11	45	0	27
	1390	0	3	25	64	30	13	0	13	0	39	0	40
	1400	0	10	25	47	17	30	7	0	0	78	0	40
	1410	16	18	29	44	26	36	88	23	1	47	0	50
	1420	12	25	16	53	36	31	0	0	8	60	0	50
	1430	26	0	23	72	27	37	0	0	6	54	0	31
Day 3	0	3	14	40	48	31	35	0	31	3	38	5	43
	10	4	13	42	43	30	46	7	20	0	30	0	37
	20	33	14	40	9	26	50	9	41	6	45	0	37
	30	25	21	47	41	31	35	23	22	15	47	31	50
	40	33	23	33	39	36	45	16	15	18	37	30	41
	50	28	32	39	41	33	24	19	11	18	41	22	35
	60	16	0	39	40	22	49	16	16	20	40	31	32
	70	24	15	32	49	26	29	14	16	19	44	22	44
	80	29	18	35	44	31	27	20	12	18	33	28	37
	90	26	19	50	45	52	31	32	14	24	35	31	43
	100	22	17	38	54	34	29	21	19	11	40	32	41
	110	21	27	47	43	43	27	16	13	15	48	24	35
	120	29	24	58	16	33	36	14	24	21	36	33	29
	130	27	9	46	39	36	24	27	7	30	33	29	46
	140	28	32	45	48	30	28	22	14	16	29	29	36
	150	28	31	44	43	31	28	19	3	18	29	30	48
	160	26	20	52	48	26	34	21	9	17	24	30	48
	170	26	36	42	62	25	59	27	17	17	33	24	41
	180	26	27	46	46	32	34	20	22	31	33	41	29
	190	21	26	47	40	18	33	20	7	15	27	28	41
	200	21	20	38	75	5	35	21	14	23	36	28	39
	210	40	28	46	58	32	38	22	10	23	25	29	57
	220	24	23	65	66	16	31	27	12	19	27	25	39
	230	30	10	35	54	30	40	28	8	11	43	33	50
	240	25	22	34	59	25	34	20	12	16	45	22	48
	250	30	29	44	60	27	34	30	6	22	46	33	46
	260	28	21	39	61	35	34	12	14	28	53	27	32
	270	27	35	35	56	29	26	26	0	26	26	28	37
	280	26	28	52	44	24	33	25	0	27	33	33	28
	290	21	25	42	54	25	33	18	0	20	30	35	36
	300	25	28	37	48	20	34	38	0	22	30	33	39
	310	26	28	33	52	30	42	23	0	22	52	25	41
	320	25	36	48	44	30	35	20	0	17	31	30	37
	330	24	28	39	54	35	34	29	0	18	30	30	43
	340	23	25	32	27	40	34	21	0	21	27	37	27
	350	28	20	49	25	28	40	34	0	28	30	34	71
	360	21	35	46	48	25	32	27	0	19	34	28	43
	370	31	29	41	45	20	30	23	0	22	31	32	31
	380	33	27	45	41	32	27	35	0	22	37	35	51
	390	30	26	38	45	21	27	39	0	22	27	33	36
	400	20	31	50	47	29	34	26	0	20	28	31	41
	410	25	27	58	10	34	29	21	0	23	22	25	42
	420	25	35	51	50	19	28	29	0	19	39	34	37
	430	38	19	43	49	27	30	14	0	25	24	30	49
	440	25	23	40	27	24	24	24	0	20	25	34	39
	450	24	24	39	0	23	25	25	0	15	25	36	52
	460	31	27	32	15	30	52	23	0	29	26	39	55
	470	22	32	23	28	32	34	26	0	25	24	33	36
	480	25	23	44	60	26	33	38	0	20	70	31	54
	490	40	32	40	47	35	30	32	0	19	21	36	44
	500	22	25	47	38	21	29	16	0	22	22	31	40
	510	31	31	37	52	27	26	26	0	19	20	28	47
	520	22	28	36	34	29	37	29	0	24	29	32	45
	530	19	29	45	61	22	36	21	0	17	25	24	25
	540	22	39	58	36	34	36	31	0	8	22	34	44
	550	24	20	23	50	20	29	27	0	13	35	29	34
	560	21	28	36	41	32	36	21	0	16	20	36	37
	570	27	29	54	11	29	32	28	0	21	20	37	41
	580	43	20	52	0	35	32	27	0	21	25	32	30
	590	30	35	27	0	23	41	28	0	23	64	31	25
	600	17	15	0	25	34	23	24	0	23	52	32	43
	610	19	24	2	44	28	20	25	0	15	27	33	45
	620	19	21	2	40	24	37	32	0	23	27	35	40
	630	28	23	40	42	35	42	28	0	15	27	34	48
	640	22	20	46	37	31	48	23	0	13	26	32	46
	650	23	25	42	40	28	47	35	0	18	21	34	39
	660	25	28	29	40	28	29	36	0	23	29	37	43
	670	21	34	53	34	31	33	29	0	20	21	31	37
	680	18	30	38	38	36	36	27	0	17	31	24	57
	690	21	23	56	49	33	26	37	0	16	30	25	47
	700	24	18	70	37	22	26	34	0	17	27	29	43
	710	20	21	0	34	26	15	21	0	11	34	30	37
	720	26	22	11	30	7	19	33	0	9	27	33	44
	730	27	21	6	4	1	66	31	0	4	24	43	40
	740	10	29	3	10	5	36	10	0	20	42	30	54
	750	7	29	37	19	32	57	44	0	18	24	33	48
	760	19	18	18	35	31	50	17	0	27	22	29	51
	770	8	19	6	32	15	41	35	0	24	28	31	46
	780	64	13	34	26	0	29	39	0	7	29	27	40
	790	25	18	0	0	24	34	30	0	9	34	23	35
	800	32	16	1	2	29	19	55	0	21	45	41	38
	810	23	11	24	12	17	27	36	0	18	58	26	29
	820	30	17	48	34	24	34	16	0	18	26	28	35
	830	8	20	30	36	33	62	11	0	23	28	27	38
	840	5	0	13	37	6	39	35	0	28	32	24	38
	850	0	15	0	31	0	21	58	0	24	63	27	38
	860	5	16	33	25	22	31	35	0	18	39	22	39
	870	7	2	40	62	23	17	11	0	19	36	26	42
	880	0	21	37	39	30	7	1	0	17	96	26	42
	890	0	0	65	34	30	22	5	0	11	86	21	34
	900	7	10	15	57	22	44	0	0	13	56	16	48
	910	14	0	4	26	25	23	21	0	8	79	26	39
	920	1	12	43	35	17	21	25	0	21	62	33	55
	930	12	0	40	33	20	29	8	0	15	99	35	32
	940	8	0	37	42	23	40	0	0	13	62	35	37
	950	0	0	30	14	18	54	0	0	16	107	33	36
	960	0	1	52	0	29	37	0	0	27	50	20	38
	970	0	12	26	0	24	33	0	0	27	48	22	43
	980	9	0	0	5	27	35	0	0	8	40	19	48
	990	20	0	3	0	20	21	0	0	7	66	6	36
	1000	1	0	32	10	30	5	32	0	10	46	10	59
	1010	0	0	46	38	30	17	19	0	9	83	11	40
	1020	0	11	0	47	28	27	0	0	18	52	16	38
	1030	12	0	30	42	20	33	0	0	21	79	11	44
	1040	41	0	28	41	22	20	0	0	12	39	0	42
	1050	22	0	30	48	17	14	0	0	46	59	0	46
	1060	9	0	24	19	20	50	0	0	13	61	0	40
	1070	6	5	0	57	24	22	0	0	3	36	4	60
	1080	0	0	0	49	21	32	0	0	0	65	34	38
	1090	0	0	1	33	6	26	0	0	11	38	10	39
	1100	0	0	45	0	19	30	0	0	14	58	3	29
	1110	7	0	32	0	32	18	0	0	11	98	0	41
	1120	2	0	29	0	23	18	0	0	11	57	0	36
	1130	0	8	34	0	23	18	0	0	5	63	0	35
	1140	0	0	26	46	31	4	0	0	0	70	0	46
	1150	0	0	26	36	24	16	0	0	8	40	0	42
	1160	2	4	25	43	30	55	4	0	0	47	0	29
	1170	0	0	35	18	30	39	3	0	13	60	11	41
	1180	0	0	3	16	24	7	5	0	0	36	0	23
	1190	10	5	24	33	46	18	0	0	2	68	0	35
	1200	15	0	2	38	26	16	0	0	0	44	0	35
	1210	0	0	0	34	30	16	0	0	7	44	0	23
	1220	0	18	7	36	26	21	0	0	0	38	0	30
	1230	0	0	21	42	23	22	0	0	0	39	0	26
	1240	0	11	30	51	27	20	0	0	0	50	0	33
	1250	2	0	28	43	29	17	0	0	0	72	0	28
	1260	15	11	20	50	18	15	0	0	7	50	18	20
	1270	8	14	38	31	7	20	0	0	0	57	0	43
	1280	0	13	32	49	23	22	10	0	0	36	0	36
	1290	0	19	27	38	31	31	1	0	4	57	0	17
	1300	3	117	51	41	34	18	3	0	0	63	0	41
	1310	0	0	41	42	34	49	0	0	1	37	0	36
	1320	1	0	30	55	26	31	0	0	5	43	0	36
	1330	11	0	44	72	33	36	7	39	0	32	0	30
	1340	0	0	38	52	29	31	3	67	0	48	0	33
	1350	0	15	25	38	36	27	0	127	3	46	0	35
	1360	20	3	34	35	23	33	8	10	0	56	0	31
	1370	61	0	19	43	21	29	5	70	0	54	0	38
	1380	14	26	32	43	37	9	30	42	5	35	0	14
	1390	0	0	43	29	26	24	186	45	0	47	0	19
	1400	10	0	32	5	29	26	86	40	18	42	0	29
	1410	1	0	34	0	23	18	0	36	4	43	0	32
	1420	10	2	0	19	13	43	6	38	1	57	0	30
	1430	3	0	30	32	18	17	0	17	14	29	0	39
Day 4	0	5	0	21	40	29	21	3	0	0	33	0	30
	10	1	10	40	35	26	39	0	11	3	37	0	40
	20	30	21	59	44	36	40	21	30	8	42	0	33
	30	33	20	43	50	42	36	14	12	20	32	0	33
	40	24	10	45	35	31	39	13	11	14	55	0	34
	50	21	11	54	40	38	39	15	11	20	38	0	30
	60	25	0	47	50	37	36	19	17	21	31	0	43
	70	30	2	57	39	34	35	18	47	15	44	21	35
	80	35	13	40	44	31	35	20	11	20	38	33	23
	90	29	0	51	38	36	27	25	6	18	60	31	35
	100	22	8	30	38	41	27	12	5	19	45	29	40
	110	31	9	46	39	31	36	6	3	18	39	29	39
	120	31	19	49	44	30	49	20	18	12	43	26	34
	130	26	22	51	36	35	48	11	14	22	43	21	31
	140	27	21	44	34	38	43	26	4	18	38	30	37
	150	27	26	43	36	31	34	34	1	18	34	23	35
	160	24	24	50	43	36	38	24	6	20	21	30	38
	170	29	31	42	40	34	31	35	11	17	38	26	35
	180	25	28	49	22	28	56	29	12	15	35	22	32
	190	27	28	38	37	35	48	22	1	15	16	25	35
	200	25	25	34	39	34	35	28	17	24	36	32	39
	210	26	26	39	36	25	36	22	20	8	39	25	22
	220	20	33	49	47	36	41	16	7	20	36	21	31
	230	20	25	23	32	31	39	22	8	17	61	27	37
	240	22	28	29	40	39	37	40	1	29	52	35	39
	250	24	23	37	35	35	27	31	24	23	36	32	31
	260	19	31	43	38	28	42	40	13	17	30	23	33
	270	20	24	37	35	52	37	29	10	24	38	31	35
	280	23	28	35	35	33	28	28	7	15	37	28	44
	290	19	22	34	38	29	35	33	16	24	31	32	51
	300	21	19	50	37	32	59	28	14	27	40	29	42
	310	24	19	36	37	26	36	19	0	14	36	21	37
	320	18	21	39	37	29	68	23	0	15	25	29	42
	330	25	26	47	38	26	34	28	0	19	41	22	35
	340	23	23	41	34	27	45	30	15	23	49	26	48
	350	30	9	40	43	40	46	29	6	7	51	26	37
	360	26	17	33	30	29	32	21	31	11	38	27	50
	370	22	24	50	34	33	47	41	15	19	35	20	39
	380	25	28	37	41	32	48	33	11	30	66	28	33
	390	19	17	36	0	23	25	23	13	29	44	32	47
	400	22	28	36	0	32	45	34	8	28	30	24	45
	410	36	27	49	4	23	26	27	8	23	27	33	34
	420	29	29	35	43	23	48	22	19	34	32	35	46
	430	47	21	52	32	28	39	23	14	22	40	30	46
	440	29	23	37	33	33	34	30	45	22	30	34	27
	450	33	35	57	35	36	43	27	9	29	36	38	59
	460	25	31	42	40	29	35	28	4	27	41	31	37
	470	24	31	33	41	28	30	20	0	23	33	39	40
	480	34	24	39	30	36	38	24	32	23	30	27	41
	490	22	27	31	31	33	44	31	6	23	34	35	36
	500	27	33	37	38	40	40	28	19	20	26	34	40
	510	23	31	54	42	25	35	32	10	11	33	34	45
	520	25	31	22	32	28	33	29	11	13	32	39	41
	530	23	21	43	34	36	35	27	25	10	23	35	43
	540	23	24	43	41	36	35	27	9	16	33	37	34
	550	28	35	54	33	53	42	29	6	16	28	35	40
	560	37	28	36	8	18	29	41	2	23	36	22	38
	570	32	34	41	0	32	33	32	8	19	29	30	28
	580	23	21	26	20	28	38	29	23	27	32	37	34
	590	43	29	51	37	34	23	30	16	8	24	38	35
	600	23	34	32	37	76	39	34	2	17	25	35	36
	610	24	29	39	39	28	30	29	0	20	67	35	35
	620	20	33	33	41	33	41	39	17	23	47	30	46
	630	20	27	36	36	32	28	24	33	23	29	33	30
	640	26	29	30	31	33	27	29	2	24	37	31	31
	650	26	32	23	27	29	32	43	0	25	36	31	45
	660	27	31	44	33	28	35	33	11	21	48	37	35
	670	22	27	31	39	33	33	33	23	14	33	35	39
	680	31	37	34	31	34	20	50	1	16	26	36	60
	690	28	30	32	42	37	12	30	0	25	26	39	33
	700	30	36	34	34	30	31	24	12	17	65	38	39
	710	31	0	25	37	15	25	33	19	27	30	38	45
	720	7	16	25	31	7	29	19	0	22	50	31	51
	730	22	16	26	6	16	81	33	15	24	35	38	55
	740	11	24	27	21	6	51	11	3	35	29	53	44
	750	9	21	13	31	0	60	11	37	96	25	20	23
	760	43	2	0	35	13	52	26	138	43	12	37	20
	770	23	4	0	35	32	40	72	36	42	29	19	37
	780	13	9	1	29	18	39	20	10	41	31	25	47
	790	12	2	8	46	29	48	31	4	34	25	20	43
	800	11	0	23	38	17	34	5	5	25	26	15	34
	810	18	1	22	40	11	44	33	31	38	31	23	38
	820	6	18	28	32	0	61	24	5	45	34	20	35
	830	14	0	4	34	0	43	26	4	32	22	16	45
	840	0	32	0	6	0	45	49	18	28	57	2	34
	850	1	0	0	2	29	35	0	2	40	35	32	22
	860	18	3	42	11	26	31	0	9	11	55	26	44
	870	7	6	28	35	19	23	0	0	6	44	19	34
	880	0	58	33	30	4	38	0	12	18	31	16	40
	890	0	3	37	35	30	36	0	17	14	28	17	31
	900	14	0	0	38	15	28	6	0	18	20	13	36
	910	68	0	0	30	13	27	0	0	27	20	9	25
	920	14	0	28	29	24	17	0	64	35	50	14	38
	930	0	24	33	35	33	23	20	1	9	56	10	25
	940	0	3	33	31	0	9	21	0	26	44	9	26
	950	0	24	9	30	0	12	20	0	28	48	12	29
	960	14	15	12	34	19	16	10	51	36	41	11	37
	970	2	31	51	29	13	2	23	37	21	30	2	32
	980	0	0	36	38	5	7	5	0	24	46	0	37
	990	10	0	10	30	0	16	0	0	19	36	0	41
	1000	0	0	0	49	0	25	6	0	23	36	13	31
	1010	0	0	0	0	9	14	0	25	5	42	5	39
	1020	0	13	16	35	24	38	0	14	12	30	0	39
	1030	0	11	33	31	11	20	0	79	18	57	0	31
	1040	0	0	31	29	35	17	0	19	12	33	0	29
	1050	0	0	28	32	14	24	9	30	34	36	0	23
	1060	0	0	14	32	31	10	0	44	4	24	2	48
	1070	0	0	0	35	19	17	0	53	0	36	0	13
	1080	0	0	9	31	33	12	0	18	7	20	0	30
	1090	0	6	15	30	17	15	0	8	17	46	0	33
	1100	2	0	32	32	29	24	2	0	23	37	0	28
	1110	11	0	26	25	31	27	24	0	0	31	0	31
	1120	5	11	40	32	26	0	0	9	0	31	0	24
	1130	0	0	4	29	22	18	0	0	0	59	0	30
	1140	0	0	5	42	0	0	0	0	5	39	0	21
	1150	0	0	6	39	0	0	0	62	0	62	0	21
	1160	0	8	0	32	13	0	0	0	0	68	0	15
	1170	0	1	42	15	31	18	0	10	0	81	0	25
	1180	0	0	34	0	33	14	0	16	13	72	0	25
	1190	0	9	19	0	24	5	0	0	2	81	0	12
	1200	2	0	2	0	0	9	0	2	4	65	0	9
	1210	6	0	16	4	12	7	0	25	0	26	0	41
	1220	0	0	32	39	33	6	0	0	5	31	0	25
	1230	0	19	16	33	19	8	0	8	3	36	0	33
	1240	0	0	19	36	29	7	0	5	0	45	13	29
	1250	0	0	0	34	25	20	0	0	13	58	0	38
	1260	0	0	13	40	23	7	0	4	7	75	0	35
	1270	7	0	60	37	36	26	8	0	32	34	0	31
	1280	0	9	45	36	34	23	0	2	27	46	0	41
	1290	0	0	33	51	26	19	0	0	0	60	0	29
	1300	0	0	20	39	35	20	0	0	0	79	2	14
	1310	0	0	18	37	24	17	0	15	2	60	0	54
	1320	0	0	37	45	30	22	0	0	2	60	6	24
	1330	10	0	38	29	38	25	0	10	0	55	0	24
	1340	11	6	22	30	26	16	0	0	6	45	16	31
	1350	18	0	0	27	22	36	0	5	4	78	33	45
	1360	17	0	32	36	34	34	0	0	2	44	2	30
	1370	4	0	41	32	31	36	0	7	5	35	5	41
	1380	16	25	30	42	25	24	0	0	0	54	0	34
	1390	7	0	23	41	22	35	0	0	9	55	9	30
	1400	0	0	9	33	23	36	0	0	0	57	4	46
	1410	3	0	37	45	13	36	0	0	0	40	16	45
	1420	30	0	27	39	37	45	0	0	1	33	2	51
	1430	7	31	61	38	22	34	0	0	6	48	1	47
Day 5	0	11	0	26	41	32	46	0	13	4	48	0	50
	10	3	0	43	39	39	42	0	14	0	43	32	57
	20	24	6	56	47	46	37	17	9	0	30	32	45
	30	23	2	47	35	39	40	23	11	24	42	31	49
	40	40	2	46	39	46	30	25	12	24	48	28	48
	50	25	0	47	44	33	33	29	0	15	44	21	34
	60	29	0	43	36	34	41	33	6	21	29	24	51
	70	23	4	45	45	32	29	26	22	9	41	25	46
	80	36	5	46	36	37	42	23	13	23	29	26	51
	90	33	0	47	46	41	34	21	43	25	57	29	48
	100	28	7	32	42	32	68	12	5	10	47	22	46
	110	23	8	35	44	30	43	24	21	17	48	24	44
	120	20	8	40	41	30	45	9	22	24	51	18	54
	130	36	0	43	33	46	50	8	5	25	45	24	42
	140	8	3	29	16	36	47	14	0	22	37	25	42
	150	19	9	38	31	44	55	18	16	34	37	25	42
	160	23	12	42	40	34	48	25	50	27	34	29	41
	170	40	13	37	45	29	38	27	10	19	33	28	42
	180	26	17	50	39	32	30	30	7	25	30	32	42
	190	20	22	42	40	29	32	31	11	32	42	38	44
	200	29	18	35	32	38	47	34	9	23	43	31	40
	210	23	20	52	46	36	48	25	17	19	48	27	54
	220	22	24	35	41	33	39	21	16	19	39	30	53
	230	26	26	36	30	42	37	25	6	4	40	33	45
	240	23	27	39	5	38	30	28	18	20	38	37	42
	250	15	52	38	0	39	26	34	15	13	31	29	39
	260	24	26	49	36	35	31	24	10	24	51	29	42
	270	24	21	59	43	29	46	16	16	11	32	32	48
	280	23	31	43	49	30	38	47	6	28	25	34	47
	290	27	20	40	38	28	17	33	3	24	41	24	48
	300	18	28	28	59	20	26	22	6	17	30	30	43
	310	27	26	37	49	37	28	30	14	29	28	30	39
	320	23	29	39	40	30	32	23	11	25	62	39	47
	330	26	24	37	47	34	30	26	16	20	45	30	48
	340	19	24	36	43	32	31	26	10	17	37	38	41
	350	28	25	38	40	36	32	25	16	28	26	33	49
	360	28	29	35	36	30	28	30	3	17	51	30	35
	370	25	23	43	40	41	27	19	11	18	42	31	51
	380	23	31	43	47	28	28	32	10	18	40	21	35
	390	27	29	36	30	39	38	21	16	22	30	33	42
	400	19	22	46	21	47	30	36	10	24	48	37	39
	410	22	27	29	28	32	37	32	2	31	51	31	34
	420	25	36	45	41	31	38	21	18	18	56	31	49
	430	10	27	39	34	31	22	21	15	3	29	29	44
	440	24	30	39	36	44	36	29	15	17	39	42	67
	450	20	22	37	29	26	37	27	21	13	35	38	40
	460	20	29	46	34	40	31	30	18	20	33	31	33
	470	21	21	31	27	24	28	16	3	26	30	40	44
	480	23	27	48	4	23	24	28	22	19	29	36	52
	490	21	30	46	1	38	26	28	45	21	27	39	35
	500	24	25	28	39	23	30	14	7	30	26	39	42
	510	25	27	34	33	38	28	33	17	19	26	41	40
	520	30	19	35	37	29	23	28	15	12	46	30	35
	530	21	21	37	32	29	33	21	7	16	27	32	60
	540	20	23	45	41	39	35	30	9	25	16	35	51
	550	28	13	34	28	30	43	36	10	24	26	37	46
	560	40	22	32	31	38	35	23	21	29	29	33	35
	570	26	22	34	6	37	39	19	5	28	31	27	38
	580	14	81	42	0	37	19	23	2	21	53	32	51
	590	54	19	29	2	36	0	6	8	22	49	32	40
	600	20	7	40	6	34	0	18	10	27	46	31	45
	610	20	5	32	40	24	22	12	24	30	30	31	49
	620	24	5	31	34	29	28	9	14	21	32	35	44
	630	21	0	38	19	29	34	12	22	25	36	30	40
	640	20	6	31	33	22	40	35	12	15	41	39	47
	650	20	0	35	41	45	32	20	26	17	44	34	46
	660	12	4	52	33	30	31	17	64	23	32	36	43
	670	23	0	37	31	24	33	36	4	28	32	32	51
	680	21	0	46	35	32	36	27	9	27	24	38	37
	690	36	2	38	36	36	34	22	0	26	51	36	39
	700	42	6	40	37	29	26	26	15	14	39	36	48
	710	21	0	35	37	29	24	23	0	17	37	34	46
	720	10	9	61	50	20	0	5	0	14	49	38	30
	730	16	4	28	17	30	42	30	26	21	47	38	45
	740	8	8	41	28	0	54	25	6	28	24	38	33
	750	73	127	0	36	15	46	37	3	33	25	38	41
	760	15	130	32	27	38	26	37	34	19	28	26	45
	770	6	230	18	33	23	53	55	37	32	38	27	36
	780	6	41	0	27	16	32	20	19	19	40	31	31
	790	6	0	23	36	0	21	16	7	17	39	29	49
	800	8	11	31	25	0	37	15	0	21	48	35	43
	810	4	5	44	37	22	31	24	0	27	22	28	41
	820	46	9	20	30	30	33	29	11	17	42	17	50
	830	29	10	26	40	29	40	28	15	11	44	24	38
	840	43	18	33	44	41	20	35	13	32	17	34	48
	850	24	93	57	40	9	50	105	27	16	37	36	50
	860	16	20	0	28	11	27	45	37	1	24	27	41
	870	11	0	0	40	32	33	30	29	11	33	21	43
	880	16	3	50	24	36	6	27	0	19	45	10	29
	890	5	110	73	42	33	69	1	54	18	30	11	36
	900	0	12	46	35	1	64	7	31	18	27	12	30
	910	6	23	46	19	0	29	51	0	11	34	6	37
	920	8	24	5	2	13	33	25	171	22	55	22	42
	930	2	0	31	0	23	33	35	498	18	43	23	32
	940	8	0	64	25	10	12	3	61	24	23	16	43
	950	18	0	31	34	0	33	17	41	27	35	18	53
	960	2	0	33	39	15	27	5	0	11	27	10	38
	970	0	15	17	35	24	22	38	22	30	28	17	28
	980	10	2	0	32	36	25	13	15	29	48	15	28
	990	5	0	0	30	23	34	2	11	11	24	0	33
	1000	0	0	62	32	33	5	0	42	27	41	7	26
	1010	11	0	31	30	0	15	0	32	16	34	18	30
	1020	7	18	35	32	0	42	0	0	9	24	0	33
	1030	4	0	39	17	28	0	21	0	12	46	11	32
	1040	0	0	0	12	35	11	0	0	14	48	28	32
	1050	0	0	0	0	25	35	0	1	30	43	8	27
	1060	0	8	27	7	39	30	0	3	24	21	25	38
	1070	14	0	14	0	0	27	0	10	22	59	10	26
	1080	0	0	0	24	25	0	0	0	28	60	0	35
	1090	0	11	0	27	20	0	0	8	16	44	0	35
	1100	0	0	15	37	0	34	9	25	2	68	0	33
	1110	0	0	16	34	0	61	0	0	2	63	0	35
	1120	0	0	6	29	0	30	0	0	5	51	0	23
	1130	5	0	40	32	0	23	0	0	17	78	0	19
	1140	4	10	42	29	29	22	0	0	10	76	0	12
	1150	0	0	14	36	23	41	0	21	13	73	0	28
	1160	0	17	5	36	28	0	2	0	0	74	0	40
	1170	0	0	0	38	25	0	0	0	13	55	0	16
	1180	4	0	33	25	32	4	7	16	18	93	0	45
	1190	0	0	46	37	23	37	42	0	10	88	0	21
	1200	5	0	43	30	0	9	0	0	2	82	0	39
	1210	2	0	18	28	0	22	0	0	0	96	3	24
	1220	3	0	0	29	38	29	3	13	0	82	5	14
	1230	2	0	4	34	31	6	0	0	0	74	0	27
	1240	0	0	9	34	4	0	7	29	13	44	0	34
	1250	3	15	20	35	0	0	0	0	8	67	0	30
	1260	0	4	9	31	28	21	16	0	0	59	0	42
	1270	9	0	62	44	0	29	0	25	9	68	0	30
	1280	9	0	39	32	0	16	0	15	7	79	0	41
	1290	3	0	16	36	22	14	0	0	0	54	0	29
	1300	0	0	2	41	36	15	0	20	2	54	0	37
	1310	7	0	0	28	13	18	0	14	0	62	0	42
	1320	9	6	42	39	7	10	0	25	4	45	0	26
	1330	13	8	28	35	26	6	22	9	0	59	0	40
	1340	10	11	29	28	41	23	77	0	0	43	0	41
	1350	6	0	36	30	9	3	0	9	8	81	0	37
	1360	11	0	0	36	22	18	0	2	1	79	0	43
	1370	10	0	8	45	29	17	28	38	3	43	0	37
	1380	2	11	43	32	39	17	0	0	0	70	0	43
	1390	3	0	23	30	32	20	0	0	4	60	0	39
	1400	12	0	28	44	39	27	0	0	3	26	0	41
	1410	34	0	32	28	33	0	0	0	0	21	0	35
	1420	11	7	20	55	38	25	0	0	2	41	0	26
	1430	18	11	18	54	29	48	8	0	4	62	0	35
Day 6	0	2	0	8	38	61	14	9	0	0	37	0	37
	10	34	0	59	38	47	42	0	0	9	38	25	46
	20	28	0	37	47	53	40	1	12	14	48	28	47
	30	25	0	50	42	44	50	26	28	30	47	23	45
	40	34	16	36	43	42	36	18	8	26	41	40	41
	50	12	3	53	45	45	63	18	0	27	44	25	41
	60	24	0	37	44	40	33	28	60	14	61	23	50
	70	28	0	59	43	49	40	12	5	19	35	26	29
	80	19	0	43	46	39	40	18	3	23	55	21	49
	90	27	14	43	48	46	40	26	23	21	67	24	35
	100	22	16	45	39	50	30	22	0	19	44	15	36
	110	19	0	71	42	39	39	27	24	9	52	25	44
	120	25	6	47	49	40	46	26	30	22	61	31	54
	130	19	25	43	45	43	27	17	256	25	79	26	41
	140	29	14	48	39	47	42	22	5	10	41	24	37
	150	17	5	65	38	48	21	25	6	16	57	30	51
	160	26	11	54	49	47	12	26	0	26	67	26	46
	170	41	26	42	57	32	0	26	29	24	60	40	48
	180	23	14	45	32	42	3	25	18	11	49	27	39
	190	23	20	33	7	58	31	33	0	22	48	33	44
	200	24	19	51	51	44	43	43	6	25	35	38	45
	210	21	17	34	51	40	55	23	0	9	36	29	48
	220	21	21	49	50	44	54	30	10	29	63	32	43
	230	23	32	44	46	29	47	21	12	17	60	35	38
	240	13	29	28	38	39	42	37	0	19	68	37	49
	250	50	27	27	48	35	43	26	3	21	52	41	56
	260	25	21	32	42	33	36	27	13	9	56	32	36
	270	25	31	35	20	30	56	29	9	13	47	29	46
	280	19	29	34	46	41	42	22	6	15	33	30	36
	290	29	23	37	39	28	33	29	0	16	40	34	55
	300	21	20	55	40	39	36	20	4	15	48	29	26
	310	23	14	33	35	33	35	27	28	28	38	33	53
	320	18	19	11	43	43	43	22	7	21	41	41	43
	330	25	25	52	43	33	51	29	0	13	55	32	43
	340	26	33	40	59	38	34	19	4	17	41	37	35
	350	22	25	45	45	41	43	27	0	8	40	33	33
	360	21	21	42	43	31	45	29	19	21	35	41	48
	370	27	17	27	53	26	29	43	11	25	53	40	45
	380	21	26	38	37	40	22	33	4	27	44	35	40
	390	29	23	43	59	40	42	31	0	27	47	32	48
	400	25	5	44	42	38	24	26	17	6	50	39	50
	410	31	30	31	14	33	38	43	13	13	42	33	41
	420	17	29	29	0	37	28	31	0	23	53	36	41
	430	36	11	32	0	29	37	28	1	11	40	37	51
	440	25	19	39	1	42	46	38	0	9	25	29	52
	450	14	0	30	38	28	39	35	0	27	56	33	40
	460	16	23	39	43	37	33	35	13	18	42	32	37
	470	24	23	35	39	38	42	28	50	19	29	34	43
	480	26	12	37	39	32	22	23	4	31	42	25	44
	490	19	73	45	41	21	31	38	0	12	26	31	38
	500	22	15	47	40	25	40	33	13	37	35	32	39
	510	26	0	50	36	60	38	32	1	29	50	37	42
	520	25	0	36	49	41	48	31	14	12	38	27	37
	530	26	15	55	33	28	36	35	24	23	52	23	61
	540	14	0	42	51	33	25	33	18	11	37	23	35
	550	26	0	32	45	29	28	34	7	29	53	31	40
	560	29	6	52	34	35	24	34	4	24	48	34	59
	570	24	4	77	9	38	39	32	0	20	32	37	49
	580	22	0	59	3	32	43	26	8	25	30	36	49
	590	28	1	29	6	36	43	28	8	27	46	36	51
	600	22	5	60	45	48	39	28	12	17	33	36	43
	610	22	0	32	41	27	34	33	3	11	56	30	44
	620	28	0	33	38	23	36	30	8	4	37	41	55
	630	17	0	21	32	26	45	38	8	8	37	36	44
	640	22	4	30	36	40	50	32	6	19	36	39	46
	650	23	0	36	45	43	32	31	14	23	49	46	46
	660	20	0	42	12	20	32	30	2	22	53	30	55
	670	25	0	37	0	27	1	24	0	26	40	35	53
	680	22	0	37	18	29	20	32	10	27	40	40	41
	690	25	0	40	28	24	41	23	19	22	38	31	48
	700	16	0	34	37	0	23	25	7	18	31	39	40
	710	14	0	31	46	12	30	31	2	16	99	39	49
	720	24	0	41	33	8	35	29	5	19	48	38	53
	730	28	5	14	17	0	44	32	11	23	55	47	50
	740	14	18	49	0	16	40	6	5	30	66	30	57
	750	10	3	5	24	19	41	11	0	30	44	38	55
	760	7	5	39	24	0	48	49	0	39	44	25	30
	770	14	0	5	33	0	42	29	16	16	42	27	54
	780	16	0	32	32	14	38	100	0	11	43	20	37
	790	7	0	44	38	33	35	62	0	31	53	14	54
	800	17	20	43	37	18	43	52	0	30	48	15	52
	810	17	0	11	31	10	39	0	78	39	27	41	50
	820	16	0	47	33	10	47	27	0	34	48	31	42
	830	3	0	41	2	8	39	35	4	17	38	39	52
	840	7	0	20	0	0	38	32	0	16	22	30	44
	850	19	16	49	0	25	47	5	8	18	40	25	41
	860	0	7	13	18	21	45	0	1	24	26	22	57
	870	3	0	8	33	21	36	9	5	18	31	28	63
	880	0	0	0	39	13	41	8	24	5	74	28	54
	890	14	0	14	30	13	46	87	6	15	43	50	39
	900	0	0	32	46	26	29	30	42	19	32	35	60
	910	0	7	30	39	21	48	8	7	25	50	59	52
	920	0	0	24	38	0	37	33	11	12	41	28	51
	930	0	3	0	27	12	40	47	0	14	38	30	42
	940	13	0	22	0	28	34	17	15	11	35	39	46
	950	8	0	25	3	31	32	4	12	13	28	28	35
	960	0	0	43	0	2	41	1	0	17	45	28	53
	970	3	0	34	48	9	44	0	17	0	32	38	39
	980	4	0	30	44	5	40	8	1	0	33	11	27
	990	0	0	12	5	0	19	4	11	0	54	28	41
	1000	0	0	22	0	22	53	0	52	0	42	18	39
	1010	0	0	38	10	0	41	0	125	0	47	46	38
	1020	6	0	30	22	28	44	19	18	1	27	23	55
	1030	15	0	14	64	34	26	6	0	5	31	7	46
	1040	0	0	1	43	27	32	4	36	15	14	12	40
	1050	0	41	10	17	24	27	4	6	7	25	24	49
	1060	6	0	4	0	25	39	4	0	2	110	67	62
	1070	0	0	0	7	14	37	4	0	8	38	36	45
	1080	0	0	22	23	11	33	0	0	14	23	26	43
	1090	0	0	24	40	21	40	10	0	0	30	19	51
	1100	4	0	34	69	30	39	4	0	0	23	11	31
	1110	3	20	35	38	22	35	0	0	0	21	46	31
	1120	0	0	15	32	29	18	7	24	3	23	0	43
	1130	0	0	3	20	13	34	0	0	0	28	0	29
	1140	0	0	35	0	21	7	0	0	0	8	7	44
	1150	0	0	39	0	0	10	10	2	10	37	0	38
	1160	0	0	7	1	17	31	0	26	0	51	0	32
	1170	0	0	19	10	2	9	4	0	0	36	17	39
	1180	0	0	0	44	18	0	0	23	0	34	25	41
	1190	6	0	0	33	16	0	1	0	0	31	0	33
	1200	0	0	13	29	23	29	216	10	0	23	6	43
	1210	0	45	32	35	15	45	26	0	0	37	0	38
	1220	0	0	24	24	38	43	0	19	0	29	0	60
	1230	0	0	28	0	30	12	0	27	0	38	19	26
	1240	0	0	4	72	34	0	0	0	0	32	5	37
	1250	0	0	28	52	19	21	0	20	8	17	3	34
	1260	4	0	4	45	22	29	0	0	2	38	0	39
	1270	2	11	17	34	36	30	0	13	3	40	0	56
	1280	0	25	6	37	17	22	0	0	0	30	5	32
	1290	3	0	0	34	35	10	0	0	0	42	0	43
	1300	7	0	0	40	30	16	0	0	0	44	2	42
	1310	10	0	57	51	33	32	0	10	0	44	9	5
	1320	3	0	28	27	38	32	0	0	0	52	0	12
	1330	0	0	13	19	29	32	6	0	0	46	34	20
	1340	2	0	12	5	22	55	0	0	0	21	58	27
	1350	6	0	21	15	36	34	0	0	0	35	23	24
	1360	0	0	15	28	51	41	0	0	0	34	16	31
	1370	9	0	20	25	30	39	0	0	0	16	1	33
	1380	7	5	22	25	56	33	0	4	0	18	6	43
	1390	7	40	33	2	47	47	0	0	0	40	0	39
	1400	3	7	11	0	41	39	0	18	0	50	2	50
	1410	0	0	16	12	97	43	0	0	0	44	8	46
	1420	14	0	20	28	56	40	0	0	4	34	0	49
	1430	0	0	8	19	47	32	0	0	0	38	3	49
Day 7	0	7	0	22	37	38	26	0	0	0	44	4	51
	10	5	0	55	54	55	38	0	16	0	51	4	64
	20	27	0	52	34	39	43	21	145	0	52	21	48
	30	41	0	47	43	57	59	30	39	3	39	29	48
	40	34	0	45	41	49	38	18	8	14	42	24	51
	50	40	0	41	42	64	37	13	16	23	45	23	53
	60	28	0	28	38	42	45	20	14	28	38	27	62
	70	19	21	44	32	56	55	26	0	25	51	32	51
	80	25	35	29	38	74	49	50	6	27	31	23	46
	90	22	15	28	69	60	49	23	0	21	38	29	58
	100	19	3	34	44	54	35	18	13	17	28	28	52
	110	15	0	28	50	39	47	33	72	20	48	25	61
	120	35	0	43	38	49	54	35	7	32	50	14	47
	130	26	0	43	60	44	32	9	2	33	50	17	61
	140	32	9	34	33	46	63	27	10	24	48	24	47
	150	23	30	35	37	40	42	18	24	10	39	22	52
	160	25	33	45	37	72	31	30	7	21	56	27	45
	170	22	29	38	32	48	35	27	10	12	43	27	54
	180	23	30	44	45	37	41	26	14	2	53	29	30
	190	23	32	36	57	42	46	22	23	12	38	24	41
	200	21	33	53	55	36	33	27	11	2	44	21	49
	210	24	34	25	53	51	43	24	8	24	48	23	55
	220	23	28	46	38	60	46	29	20	30	56	43	57
	230	27	29	30	16	41	41	27	12	30	45	21	56
	240	25	30	33	0	40	39	32	9	35	49	33	39
	250	12	39	28	0	55	50	23	16	27	32	31	59
	260	23	33	42	17	47	48	21	8	31	68	35	34
	270	17	42	35	40	55	51	27	6	27	43	32	56
	280	20	30	42	67	37	65	28	20	35	70	12	54
	290	26	16	34	51	53	47	30	0	34	41	27	46
	300	23	27	40	66	36	34	19	9	35	56	23	53
	310	20	0	35	41	28	29	28	12	30	30	25	44
	320	28	23	41	48	47	34	27	15	32	30	19	68
	330	25	36	20	40	46	40	34	6	26	38	29	42
	340	25	36	22	62	36	48	33	10	30	51	29	42
	350	23	35	46	57	44	28	31	0	19	51	30	48
	360	19	46	28	52	59	46	33	8	21	45	41	40
	370	26	27	37	7	54	38	25	0	27	47	32	53
	380	24	36	35	4	56	49	29	16	25	31	34	38
	390	29	30	28	36	44	44	33	9	30	44	40	59
	400	21	0	20	52	37	47	32	20	20	47	31	52
	410	23	11	20	54	44	35	26	11	36	47	39	44
	420	25	31	36	47	41	44	28	15	19	28	34	45
	430	31	12	28	47	46	57	28	3	37	41	33	46
	440	25	23	40	38	50	24	30	53	31	28	38	47
	450	25	14	36	67	33	42	26	3	32	39	32	51
	460	15	36	21	42	46	36	23	11	29	65	29	59
	470	24	31	16	48	43	30	31	10	30	31	31	53
	480	21	6	35	60	47	38	29	20	36	56	23	43
	490	20	5	40	44	37	35	29	17	31	45	30	59
	500	19	31	6	29	16	38	30	2	30	80	31	38
	510	20	37	0	0	0	34	34	19	39	63	34	43
	520	24	10	0	0	0	42	31	10	15	44	30	35
	530	38	14	1	0	8	40	43	9	33	69	30	47
	540	16	19	5	0	46	43	40	10	21	34	21	45
	550	38	0	32	0	44	25	30	1	27	50	25	31
	560	26	10	35	48	52	12	30	17	21	44	28	46
	570	21	26	33	53	27	0	32	13	34	103	31	56
	580	18	15	31	45	42	15	30	13	24	50	41	48
	590	26	22	39	86	28	42	33	14	34	40	33	48
	600	52	0	44	53	0	24	28	8	37	34	38	49
	610	22	0	0	60	0	31	34	8	34	43	29	43
	620	21	0	0	28	33	41	33	6	30	34	36	47
	630	21	19	16	6	44	61	29	19	12	31	30	45
	640	25	33	7	0	31	34	32	13	25	60	29	41
	650	22	30	1	0	5	27	34	17	29	80	35	38
	660	36	5	19	65	0	0	22	8	24	32	37	41
	670	24	0	5	47	0	68	28	7	39	46	31	34
	680	18	6	34	53	0	47	38	14	36	36	32	50
	690	26	0	43	36	24	32	34	1	39	33	33	41
	700	26	0	36	54	49	38	38	9	23	32	33	41
	710	28	2	25	38	30	42	21	7	13	28	26	32
	720	23	2	20	69	0	42	16	9	31	34	29	39
	730	24	3	13	2	0	53	39	13	34	32	52	41
	740	59	26	9	54	0	57	22	14	26	25	41	46
	750	5	24	0	46	29	60	12	51	39	29	62	42
	760	15	44	5	40	31	70	49	0	20	36	36	58
	770	18	44	29	52	0	56	27	6	19	38	32	55
	780	18	42	39	39	11	61	31	15	14	46	31	54
	790	2	30	1	46	0	91	51	1	28	73	40	37
	800	13	0	0	40	0	61	31	3	34	50	38	47
	810	18	0	0	56	0	65	9	12	10	30	25	42
	820	12	0	35	49	0	48	6	5	18	36	18	55
	830	3	0	10	6	23	62	46	26	0	53	30	51
	840	0	0	20	0	34	69	3	9	17	61	32	59
	850	21	0	13	2	24	58	42	9	11	35	12	33
	860	18	0	31	10	0	96	59	6	18	21	18	50
	870	8	0	7	49	0	59	34	0	0	50	13	43
	880	5	18	16	49	7	47	19	10	8	30	34	33
	890	5	0	6	41	37	70	26	0	17	23	87	38
	900	6	0	0	48	1	83	18	11	4	55	70	58
	910	0	0	27	49	0	60	108	14	8	34	100	52
	920	0	0	26	29	0	101	0	10	2	57	101	47
	930	10	0	27	25	0	62	0	13	0	33	69	60
	940	2	0	19	43	0	45	0	0	0	44	52	51
	950	0	17	18	7	34	46	0	23	2	29	56	51
	960	0	40	22	2	37	53	0	36	6	29	52	50
	970	3	39	2	0	11	56	1	73	0	27	51	44
	980	12	41	10	0	0	63	29	185	8	64	41	41
	990	0	15	0	45	0	55	0	0	11	27	10	43
	1000	0	0	33	40	0	44	0	0	13	37	49	44
	1010	2	0	12	44	35	48	0	45	27	35	68	47
	1020	0	0	19	36	23	46	0	0	20	30	48	49
	1030	0	0	28	33	0	64	0	15	16	31	33	45
	1040	0	0	3	0	0	53	0	11	9	32	19	44
	1050	0	0	0	5	0	50	10	0	20	34	0	32
	1060	4	0	8	0	32	57	5	0	15	16	4	46
	1070	9	0	30	20	8	39	0	15	9	29	0	40
	1080	2	0	25	0	0	47	0	35	2	38	67	46
	1090	0	0	10	48	1	40	0	26	228	33	1	38
	1100	0	0	0	28	22	45	22	0	73	64	6	44
	1110	0	22	17	12	9	33	12	1	21	55	1	41
	1120	0	0	0	30	0	49	9	0	51	44	0	35
	1130	0	0	7	37	0	91	18	0	0	100	9	44
	1140	9	0	29	24	0	51	6	17	58	49	5	57
	1150	0	0	26	33	0	44	0	8	0	61	5	39
	1160	0	24	4	37	0	49	0	31	23	24	7	50
	1170	0	34	19	36	21	51	3	0	5	27	3	37
	1180	0	38	1	44	18	53	0	11	3	29	0	49
	1190	3	43	20	48	0	53	0	0	0	41	16	52
	1200	27	44	24	39	0	33	0	12	6	36	0	40
	1210	0	8	4	61	0	55	6	0	0	31	0	49
	1220	0	0	20	48	6	55	17	0	4	31	18	48
	1230	0	0	11	48	0	52	0	0	34	43	7	50
	1240	7	0	15	56	0	48	0	7	6	33	1	49
	1250	0	0	0	18	0	77	0	12	37	28	2	59
	1260	0	0	0	0	0	56	0	0	4	45	2	39
	1270	0	0	21	5	0	57	1	0	19	63	13	43
	1280	0	0	46	53	22	47	0	0	34	44	7	50
	1290	0	0	18	41	35	53	0	13	51	56	0	47
	1300	2	0	18	49	0	53	0	41	0	60	1	50
	1310	0	0	11	48	0	48	6	13	0	52	4	49
	1320	0	0	0	40	0	55	12	0	18	48	1	33
	1330	0	4	0	64	35	41	11	0	5	61	0	35
	1340	3	15	8	60	41	88	2	20	0	41	2	49
	1350	7	20	20	60	13	62	0	0	0	45	0	45
	1360	8	28	0	52	0	62	0	14	0	38	5	49
	1370	7	37	22	77	5	74	1	0	12	62	0	55
	1380	0	23	28	58	0	71	0	0	0	50	0	53
	1390	17	0	25	85	0	64	21	38	25	56	3	64
	1400	12	0	14	53	12	64	8	49	0	24	0	55
	1410	5	0	26	65	32	46	0	31	0	59	4	53
	1420	10	0	43	54	43	47	0	18	10	22	2	57
	1430	2	0	2	54	41	52	0	0	0	36	0	49

## Sheet: S1 Fig
	Total Activity (%)							Caste-specific Activity (%)							Social: Locomotor Activity (%)								Isolation: Locomotor Activity (beam crosses/10 min)
ZT (min)	Forager ad libitum	Forager Daytime	Forager Nighttime	Nurse ad libitum	Nurse Daytime	Nurse Nighttime		Forager ad libitum	Forager Daytime	Forager Nighttime	Nurse ad libitum	Nurse Daytime	Nurse Nighttime		Forager ad libitum	Forager Daytime	Forager Nighttime	Nurse ad libitum	Nurse Daytime	Nurse Nighttime			ZT (min)	Forager ad libitum	Forager Daytime	Forager Nighttime	Nurse ad libitum	Nurse Daytime	Nurse Nighttime
0	99.8333	99.8333	57.1667	99.8333	87.3333	93.5		1.33333	0	19	75.8333	11	17.8333		47.3333	77.5	0	12.6667	35.6667	3.66667		Day 1	0	38	24	14	12	0	3
10	99.8333	19.1667	12.1667	99.8333	99.8333	33.5		0	0	0	25.1667	81.8333	77.1667		42.1667	1.66667	0	17.5	3.16667	1.66667			10	18	24	14	29	9	16
20	99.8333	91.3333	25.6667	70.1667	99.8333	0		0	0	5.66667	89.8333	0	23		66.5	55	0	2.5	15.8333	1.5			20	44	19	34	10	6	9
30	99.8333	37.5	25	82.6667	87.8333	64.3333		0	0	1.16667	26.3333	6.66667	0		27.1667	4.66667	0.166667	0	3.16667	0			30	23	21	26	0	0	9
40	99.8333	39.6667	8	90.5	22.3333	30.5		4.83333	15.1667	1.16667	28.3333	0	45.5		64.1667	5.16667	0	0	0	2.33333			40	25	33	10	15	0	9
50	99.8333	69.5	3.66667	34.5	73.3333	17.5		0	49.8333	0	17	0	20.3333		22.5	1.83333	0	0	1.5	0			50	26	88	17	24	1	13
60	99.8333	88.6667	10.6667	77.1667	46.6667	0		0	26	0	74	0	2.83333		28.5	30.1667	0	0	0	0			60	46	39	20	43	0	16
70	58	48	9.66667	99.8333	41.8333	52.3333		0	0	0	76	0	0		85.5	31.8333	0	0	3.66667	0			70	42	12	25	4	0	3
80	99.8333	32.5	40.3333	99.8333	13.3333	94.6667		0	5	16.5	37.5	0	35.1667		8.5	2.16667	0	0	0	0			80	23	9	18	13	0	14
90	99.8333	61.1667	19.5	97.8333	28.1667	77.1667		0	4.5	0	69.8333	0	83.6667		0	8.83333	0.5	0	1.83333	0			90	29	15	9	3	0	8
100	99.8333	30.3333	17.6667	99.8333	64.6667	50.5		0	0	5.33333	23.5	22.5	64		0	7.5	0	0	1.16667	0			100	50	6	8	9	7	6
110	99.8333	24.6667	26.5	99.8333	99.1667	74.8333		0	0	6.83333	93.3333	36.3333	29.8333		0	6.66667	0	0	5.66667	0			110	0	28	11	18	0	2
120	97.8333	28.6667	33.1667	71.3333	99	55.3333		0	0	0	22.8333	55.3333	43.6667		33	10.3333	2	0	8.83333	1.33333			120	38	2	7	0	5	7
130	99.8333	70.1667	11.8333	30.5	97.1667	62.6667		0	0	0	46	81.8333	48.1667		30.3333	58.5	3.16667	0	0	0.5			130	33	7	15	12	5	7
140	99.1667	73.8333	15.6667	54	33	91.1667		22.6667	0	0	23.3333	9.66667	31.6667		19.3333	34.6667	1.83333	0	0	5.5			140	23	9	19	16	26	11
150	74.5	51.1667	0	5.33333	77.5	50.6667		29.3333	0	0	78.3333	34.1667	75.5		41.1667	25.6667	0	0	0	0			150	8	18	9	8	32	8
160	99.8333	9.33333	0	26.6667	25.6667	97.8333		1	0	0	15.5	8	36.5		22.8333	0.166667	0	0	0	0			160	0	0	14	3	8	5
170	99.8333	41.6667	26.5	79.8333	41.6667	99.8333		0	6.16667	0	48.5	0	73		20.6667	3.83333	10.1667	4.16667	0	4.5			170	7	31	15	0	27	11
180	99.8333	46	79.6667	99.8333	48	99.3333		3.16667	6.66667	7.83333	66.1667	10.6667	27.1667		56	6.83333	13.1667	0	1	0			180	31	11	15	5	8	11
190	99.8333	88.3333	16.1667	99.8333	9.5	93.5		0	0.333333	0	49.8333	0	17.8333		2.33333	61.8333	0	10.1667	0	5.5			190	12	10	13	13	0	1
200	99.8333	23.8333	13.8333	68	41.5	99.8333		0	0	0	70	18.1667	58.8333		16.3333	3.33333	0	1	0	0			200	0	9	16	3	7	10
210	99.8333	23	25.5	61	42.8333	78.1667		3	0	3.33333	19	33.1667	44.3333		13.5	0.666667	0	0	0	0.5			210	0	17	10	0	15	1
220	99.8333	48	36	60.1667	2	10		12.8333	5.33333	16.1667	5	0	19		39.8333	5.16667	3	0	0	4.66667			220	0	0	16	0	10	7
230	99.8333	88.8333	18.6667	79.5	45.5	11.3333		0	2.66667	9.5	32.5	31.6667	4.33333		16.6667	43.5	0	0	0	0			230	0	4	13	9	1	15
240	98.6667	92.1667	45.3333	68.1667	2.5	30.6667		0	0	0	60.8333	0	2.83333		39	73.1667	6.33333	0	0	0			240	21	24	20	10	30	9
250	82	99.8333	30.3333	99.8333	63.1667	32		2	46.1667	0	96.6667	54	6		5	34.3333	3	2.83333	0	1.5			250	29	12	20	0	0	6
260	87.8333	99.8333	0	97.8333	48.1667	22.6667		0	71	0	99.8333	41.5	21.5		0	22.3333	0	0	0	0			260	59	0	17	0	15	7
270	99.8333	99.8333	9.83333	59.8333	57.1667	77.3333		0	36.6667	0	80	0	0		11.1667	34.6667	0	0	0	0			270	20	15	19	28	8	16
280	99.8333	99.3333	9.83333	52.5	81.5	36		2.16667	24.8333	0	7.33333	57.8333	41.8333		32.3333	26.3333	0	0	0	10.3333			280	17	17	15	0	8	4
290	99.8333	98.1667	35.3333	33.8333	83.5	26.5		10.6667	20	4.16667	12.3333	50.8333	14.8333		16.8333	34.8333	3	0	0	0			290	3	6	21	0	40	10
300	93.3333	59.6667	13.3333	0	30.1667	57		19.3333	7.66667	0	10.3333	0	0		30.5	17	0	0	0	0			300	11	13	17	4	12	11
310	81.8333	49.6667	61.1667	9.83333	18	93		17	14.3333	16.3333	50.6667	0	39.3333		30.1667	8.66667	9	0	0	0			310	3	10	18	0	8	2
320	99.8333	52	76.5	47.1667	40.8333	41		0	6.33333	4.33333	24.5	3	55.3333		12.6667	12.5	13.3333	0	0	5			320	17	2	18	0	0	9
330	99.8333	43.6667	49.6667	90.6667	99.8333	1.16667		0	0	3.5	67.1667	99.8333	34.3333		32.3333	12.3333	9.66667	0	0	0			330	22	25	18	0	9	4
340	99.8333	62	19	93	99.8333	25		0	0	0	47.5	99.8333	0		31.5	17.1667	0	9	0	0			340	51	10	41	0	0	6
350	99.8333	81.8333	52.1667	99.8333	34.8333	48.6667		0	6.66667	2.5	61.6667	25.8333	0		14	25.8333	8.83333	6.16667	0	0			350	16	0	20	8	13	8
360	99.8333	63.1667	45.8333	89.5	47.3333	0.833333		6.66667	8.83333	2.16667	7	0	42.5		0	19.6667	4.83333	0	0	0			360	0	9	25	0	0	10
370	99.8333	36.6667	71.8333	20.1667	98.6667	7.16667		16.1667	0	6.16667	74.8333	3.16667	0		0	1.33333	4.5	0	13.5	0			370	15	17	21	0	9	7
380	90.3333	32.1667	7.66667	67.3333	44.6667	46.5		0	4.33333	0	41	0	0		19.6667	0	0	3.83333	9.16667	0			380	28	23	14	0	40	6
390	78	23.6667	27.3333	35.6667	99.5	3.16667		49	0	10	16.1667	48.5	44		6.5	8.5	0	0	2	0			390	0	9	21	0	3	6
400	80.3333	22.6667	8.5	88.5	99.8333	54		5.66667	0	0	41.1667	0	0		18.1667	3	0	1.5	0	0			400	0	0	19	9	0	13
410	99.8333	45.6667	13.8333	88.6667	99.8333	16		16.5	1.66667	0	0	0	40		13.5	8	0	46.1667	0	0			410	0	1	24	0	0	2
420	99.8333	83.6667	3.83333	56.3333	99.8333	9.5		0	35	0	94.6667	7	6.66667		9.5	13	0	0	0	0			420	0	12	22	0	3	0
430	99.8333	53.1667	28.3333	27	99.8333	29.3333		0	7.33333	2.66667	34.8333	15.3333	0		21.6667	13.6667	2	0	6.66667	0			430	29	32	20	0	23	0
440	99.8333	55.6667	21.3333	61.1667	67.1667	15		0	0	0	35.6667	44	22.3333		16.3333	28	0.5	0	0	0			440	15	11	19	0	46	0
450	98.3333	84.5	24.5	39.6667	27.6667	30		23	47.5	0	35.5	6	1.66667		13.1667	7	0.333333	0	0	0			450	0	3	19	0	0	3
460	85.5	51.5	40.8333	87.3333	48.6667	84.8333		4.5	0	7	93	2.83333	28.3333		5.66667	13.8333	4.66667	0.833333	0	0			460	0	5	22	0	0	10
470	99.8333	64.5	42.6667	85.6667	33.8333	46.5		0	0	7.33333	31.3333	0	78.6667		20.5	14	0	0	0	0			470	14	3	17	0	0	1
480	99.8333	26.1667	22.1667	99.8333	44.5	96.3333		0	0	1.83333	46.6667	7.33333	37.1667		11.8333	1.16667	0	0	0	0			480	0	3	18	0	0	11
490	99.8333	19	62	99.8333	44.8333	40.5		0.666667	0	4.66667	97.1667	0	65.1667		17.8333	0	0	0	0	2.66667			490	0	29	20	0	46	4
500	99.8333	19.5	11.3333	65	85.3333	47.5		3.33333	0	0	78.3333	38.3333	22		36.1667	0	5	0	0	2.83333			500	14	14	13	0	53	4
510	95.8333	88.3333	26.3333	49.1667	30.1667	35.8333		33.3333	2.16667	5	47.1667	10.8333	44.5		17.8333	28.6667	2.33333	0	0	0			510	9	0	8	0	76	6
520	54.5	42.3333	50.6667	20.6667	22.6667	12.1667		11	4.66667	0.833333	13.6667	0	27.5		7.83333	17.6667	1.5	0	0	0			520	0	0	31	5	25	8
530	99.8333	23.6667	73.5	26.5	99.8333	33		0	0	0	19.6667	49.5	0		0	4.83333	19.3333	0	3	0			530	0	9	15	9	55	11
540	99.8333	31.1667	90.1667	23.3333	71.5	23.1667		0	0	9.16667	8.66667	68	12.1667		3.83333	5	5.83333	0	1.66667	0			540	0	0	23	0	86	7
550	99.8333	34.1667	67.1667	15.1667	21.8333	82.3333		36.3333	10	0	15.5	0	11.6667		0	3.16667	1.5	0	0	0			550	16	11	25	0	1	9
560	99.8333	36.6667	73.3333	0	65.6667	83		96.1667	0	4.16667	33	43.8333	55.3333		1.83333	2.16667	10.6667	0	0	9.66667			560	0	13	21	0	29	0
570	99.8333	18	59.1667	0	99.8333	20.1667		94.5	0	16.6667	38.5	3.5	25.3333		1.33333	2.33333	3	7.33333	14.1667	1.83333			570	0	0	22	0	54	0
580	99.8333	31	50	54.5	84.5	50		67.8333	1.83333	1	55.5	34.3333	0		10.1667	4	6.5	1.66667	6.5	0.833333			580	71	5	21	0	0	0
590	90	37.1667	21	8	93.3333	93.6667		52.1667	4	0	0	88	27.3333		5.16667	5.16667	0	0	0	1			590	10	0	55	0	0	0
600	78.5	7.83333	17	0	99.8333	49.8333		44.1667	0	0	5.16667	99.8333	16.6667		17.8333	3	6.33333	0	0	2.66667			600	22	15	31	0	0	0
610	91.6667	4.33333	31.6667	3.33333	54.5	22		54.6667	0	0	12.3333	44.3333	0		21.1667	0	2.66667	0	0	0.833333			610	19	0	9	0	9	0
620	88.5	58	20	15.5	83.6667	29.5		7.33333	6.16667	2.5	51.5	71.5	0.333333		2.83333	12	0	0	0	0			620	5	1	27	0	5	0
630	99.8333	28.5	17.6667	25.1667	72.5	42.1667		0	1.83333	0	37.6667	31.6667	7.16667		26.1667	2	0.833333	1.83333	0	0			630	0	14	12	0	1	0
640	85.8333	60.6667	7.66667	78.6667	60.1667	23		0	0	0	94.5	47.1667	14.1667		15.3333	26.8333	0	0	0	0			640	21	18	14	0	0	0
650	99.8333	37.3333	40.1667	99.8333	11	71		0	0	34.3333	99.8333	0	4.66667		8.66667	4.66667	0	0	0	0			650	3	20	33	0	118	0
660	99.8333	13.6667	43.6667	64	28.5	57		0	0	27	99.8333	0	9.33333		4.83333	0	0.666667	0	0	2			660	0	2	18	0	30	0
670	99.8333	3.5	49.1667	47.3333	98.8333	17.6667		0	0	0	99.8333	82.8333	29.6667		19	1.5	6.5	0	0	0			670	0	4	33	0	7	0
680	99.8333	20	58.1667	95.3333	99.8333	99.8333		0	0	2.83333	87.6667	32	11.5		10.1667	2	4.33333	0	10	0			680	15	35	28	0	0	0
690	93.6667	62.1667	83.3333	99.8333	83.5	79.3333		0	0	69.6667	63.3333	70.5	78.5		16	19.5	0	0	0	5.16667			690	23	17	23	0	0	0
700	91.3333	59.5	99.8333	96	25.3333	99.8333		0	2.16667	56.6667	48	17	53.1667		15	11.8333	7.83333	0	0	1.83333			700	12	0	17	0	0	0
710	89.6667	86.5	98	99.8333	23.6667	90.5		0	5	17.8333	39.1667	19.6667	90.8333		14.3333	28.5	6.66667	0	0	6			710	0	2	19	0	0	0
720	57.3333	30.3333	41.3333	99.8333	95.5	71		0	0.333333	2	24.5	69.3333	52.6667		13.8333	5	3.83333	3.66667	0	10.1667			720	0	6	20	0	0	0
730	63.8333	87	64	99.8333	87.6667	85.1667		28.1667	3.83333	12.3333	32.1667	69	19.6667		33.6667	30.1667	9.16667	2.16667	0	4.33333			730	39	2	38	0	6	0
740	88.1667	91.1667	41.8333	99.8333	79	46.1667		11	0	0	52	48.8333	0		38.3333	41.3333	1.83333	0.833333	0	3			740	21	27	31	29	0	15
750	93.1667	72.3333	60.8333	80.1667	99.8333	21.5		0	0	0	54.6667	53.5	0.833333		21.5	12.3333	21.1667	13.1667	0	1.83333			750	15	30	28	24	21	10
760	99.8333	63.5	77.1667	89.6667	65	81.1667		0	0.833333	0	19.3333	53.8333	0		57.1667	13.1667	9	11.5	0	0			760	29	30	30	10	14	12
770	99.1667	64.1667	84.8333	98.6667	27.8333	46.3333		0	0	0	0	0	53.3333		50.6667	15.5	2	5.33333	0	3			770	37	32	25	22	9	9
780	99.8333	68.6667	42.8333	77.5	98.3333	67.3333		31.3333	0	0	12.8333	91.5	23.6667		24.8333	12.1667	0.666667	3.16667	0	0			780	20	22	39	22	11	13
790	80.1667	81.3333	28.1667	95.3333	99.8333	77		21.3333	0	0	14.5	89.3333	49.8333		5.33333	18.8333	5	18.6667	0	2.83333			790	24	23	32	26	8	13
800	96	62.6667	98	99.8333	98.5	64.1667		20.6667	0	15.3333	43	83.1667	4.5		16.1667	12.1667	8.16667	9.66667	0	7.16667			800	30	30	22	17	0	15
810	99.8333	61.8333	74.1667	99.8333	85.6667	48		0	0	0	79	80.8333	0		14.3333	7.16667	0	0	0	0			810	10	43	24	29	0	10
820	99.8333	76.6667	25	99.8333	99	33.1667		0	0	0	84.1667	79.1667	12.6667		22.8333	21	0	0	0	3			820	23	25	55	31	0	5
830	91.1667	62	85.3333	99.8333	83.3333	74.6667		0	0	0	79	41.6667	0		23.8333	7.16667	18.3333	1.5	0.833333	0.5			830	45	27	19	10	26	11
840	99.8333	72.8333	99.1667	99.8333	84.8333	40.5		0	0	0	93	65.5	59.6667		19.3333	16.6667	42.5	0	0	1.16667			840	25	25	15	11	48	12
850	99	18.3333	93.8333	97.5	84	61.5		0	0	0	98.3333	80.1667	33.6667		17.5	0	23.5	0	0	0			850	21	26	17	4	18	9
860	99.8333	33.6667	62.8333	79.3333	66.8333	28.3333		0	0	1.83333	70.6667	32.3333	55.3333		1.66667	5.66667	0.666667	0	0	0			860	20	20	25	13	13	9
870	99.8333	17.1667	70.5	98.8333	57.3333	99.8333		0	0	0	96.3333	29.3333	17.5		8.5	8.66667	0	0	0	2			870	49	31	18	17	21	6
880	99.8333	21.8333	18.3333	96.5	99.5	79.8333		0	0	0	99.8333	68.8333	66.6667		28.3333	3.16667	1.16667	0	1.66667	4.33333			880	40	16	15	15	2	5
890	99.8333	69.5	58.3333	82.1667	99.3333	50.8333		8.5	0	0.833333	32.3333	73.5	62.8333		1.33333	22.8333	7.33333	0.5	0	0			890	28	30	20	25	0	16
900	99.8333	65.5	22.8333	84	99.8333	59.5		1.16667	0	0	81.5	71.3333	40.3333		0	9.66667	0	0	0	0			900	22	26	16	19	10	13
910	99.8333	36.8333	1.33333	99.8333	79.5	99.8333		0	0	0	52	36.8333	46.1667		0	8.5	0	0	0	4.33333			910	22	26	22	15	9	17
920	99.8333	33.5	18	99.8333	2.66667	86.8333		0	0	0	99.8333	0	48.6667		0	9	0	0	0	17.8333			920	32	26	19	16	3	9
930	99.8333	61.1667	33.6667	96.6667	52	16.6667		0	0	0	98.1667	0	34.6667		4.66667	7.83333	0.333333	0	0	2.66667			930	44	24	22	4	12	14
940	99.8333	30.1667	90.6667	99.8333	29.8333	54.3333		0	0	0	99.8333	12.1667	7.83333		14.3333	0.666667	27.3333	0	0	2			940	33	29	15	18	0	15
950	99.8333	21.1667	99.8333	99.8333	76.3333	81.1667		0	0	0	84.3333	15.6667	17.5		9.66667	1.5	65.8333	0	0	4.16667			950	21	27	20	12	4	15
960	99.8333	39.8333	99.8333	88.6667	5.5	21.8333		0	4	0	72.5	0	71.8333		17.1667	5.5	12	0	0	0			960	37	39	28	19	10	12
970	99.8333	0	99.8333	71.3333	12.1667	80.1667		0	0	68.1667	98.8333	0	14.6667		38.3333	0	2.16667	0	0	0			970	18	12	19	6	14	21
980	99.8333	62	99.8333	12	71.5	32.8333		0	39.6667	90.5	98.6667	3.16667	72		43.3333	3	0	0	0.666667	0			980	30	29	23	11	11	14
990	99.8333	62.3333	99.8333	21.1667	66.8333	98.8333		16.3333	0	93.8333	99.8333	0	32.3333		20.8333	3.33333	1.33333	0	2.33333	0			990	72	15	26	27	19	16
1000	99.8333	4	99.8333	87	99.8333	46.3333		46	0	88.8333	86.8333	0	35.8333		9.33333	0	0.833333	2.16667	10.5	0.666667			1000	18	24	17	20	19	18
1010	99.8333	16.6667	96.8333	46.6667	99.8333	50.3333		0	0	58	32.1667	56.3333	3.16667		28.3333	1.16667	5	1.33333	4.16667	4.66667			1010	31	0	17	21	7	18
1020	99.8333	12.3333	97.5	57.6667	93.5	43.8333		0	0	3	0.666667	79.8333	0		39	4.16667	38.6667	2.66667	0	1.5			1020	47	33	20	8	4	19
1030	99.8333	0.833333	99.8333	88	69.6667	0		0	0	19.5	5	31.3333	28		21.6667	0	22.8333	15.1667	0	0.5			1030	49	14	15	13	4	17
1040	99.8333	3.33333	39	72.5	70.1667	39		0	0	4.16667	26.6667	16.8333	0		4.5	0	0.5	0	0	0			1040	27	21	22	17	7	13
1050	99.8333	13.3333	31.3333	3.16667	11	73.1667		0	0	2	48.1667	0	18.3333		20.8333	0	9.33333	2	0	6.5			1050	25	20	20	17	12	18
1060	39.8333	8.83333	41.3333	84.1667	81.5	78.8333		0	0	15.3333	69.8333	3.33333	65.1667		25	0	2	0	0	1.33333			1060	19	22	24	21	18	13
1070	33.5	7.5	2.66667	96.5	57	26.5		18.3333	0	0	88.5	0	52.6667		7.16667	0	0	0	0	2.66667			1070	0	30	15	27	9	18
1080	99.8333	33.3333	37.6667	99.8333	50.3333	42		3	0	3	60	5	10.6667		20.5	6.16667	5.66667	0	0	3.83333			1080	14	21	20	14	6	13
1090	99.8333	10.3333	94.1667	71	99.8333	16		0	0	26.5	53.8333	6.83333	0		16.1667	0	24.8333	0	0	1.66667			1090	27	28	16	15	0	18
1100	76	4	49.8333	30.8333	20.8333	68		0	0	2.33333	6	0	0		20.6667	0	9.83333	0	0	0			1100	15	31	30	13	0	6
1110	99.8333	19.5	66	32.5	87	71.5		0	0	23.5	23.5	57.3333	46.8333		41	8.33333	3	0	0	3.16667			1110	11	29	24	22	0	19
1120	99.8333	20.5	88.8333	33.3333	49.1667	36.1667		0	0	5.83333	92.3333	10	24.1667		39	4.33333	4.83333	0	0	8.5			1120	7	31	17	16	15	14
1130	99.8333	33.1667	29.1667	85	92.3333	46.5		0	0	0	85.1667	68.1667	12.1667		28.3333	10.3333	2.5	6.16667	0	0			1130	16	32	13	14	13	15
1140	99.8333	37	8.83333	99.8333	99.8333	48.5		11	0	0	92.6667	83	14.5		16.6667	15.5	0	0	0	0			1140	29	36	21	9	0	20
1150	99.8333	20.8333	20.5	98.8333	99.8333	99.8333		14.1667	0	0	74.3333	95.5	39		16	3.16667	0.333333	9.83333	0.333333	0			1150	21	31	8	20	17	19
1160	99.8333	97.3333	37.1667	94.5	70.6667	81.1667		0	0	0	4.33333	63.5	47		26.5	49.8333	9.83333	7.33333	0.833333	0.5			1160	7	26	15	27	8	14
1170	99.8333	35.5	99.8333	99	74.3333	64.5		0	0	34.5	68.6667	44.3333	60		0.833333	17	25.5	0	0	0.5			1170	17	23	13	22	13	18
1180	97.1667	17.5	80	91.6667	24	5.16667		0	0	0	63.3333	17.6667	25.8333		25.1667	0	8.83333	0	0	1.16667			1180	20	39	17	15	4	22
1190	99.8333	28.6667	99.8333	57.6667	78	53.1667		3.16667	0	11	0	57.3333	0		42.5	11	4.66667	2.16667	0	0			1190	16	31	14	18	10	23
1200	99.8333	20	99.5	1.33333	99.8333	2.5		0	0	2.5	0	99.8333	30.1667		18.5	6.5	7	0	0	1.5			1200	29	35	11	20	20	18
1210	99.8333	44.5	88.6667	67.3333	30.1667	37.5		0	35.3333	0	52.1667	17	0		19.3333	0	7.33333	0.666667	0	0			1210	13	24	20	38	13	18
1220	99.8333	9.83333	62.6667	80.3333	27.1667	23.5		0	0	3.83333	94.6667	0	19.6667		20.3333	0	0.833333	0	0	1			1220	12	25	12	24	5	25
1230	99.8333	6.16667	61.8333	98.5	37.8333	48.5		0	0	5.5	60.5	5.5	2.83333		52.5	0	0.666667	5.33333	0	0			1230	19	39	21	16	21	24
1240	99.8333	3.16667	50.5	26.8333	99.8333	61.1667		0	0	7	98.3333	84	27.3333		40	0	2.33333	0	0	0			1240	43	28	19	18	0	23
1250	99.8333	6.5	53	60.5	98.1667	99.8333		4	0	0	69	47.3333	8.5		55.1667	0	9.83333	0	0	7.5			1250	17	37	22	18	5	21
1260	91.8333	33.6667	7.16667	49.8333	98	88.6667		33.3333	0	0	78.5	43.6667	86		36.8333	15	0	0.666667	0	2			1260	19	27	19	16	11	19
1270	91.6667	83.5	22.6667	89.5	41.6667	88		0	14.8333	0	70.8333	18	63.1667		57.1667	18.3333	2.83333	0	0	3.83333			1270	2	28	12	16	4	19
1280	86.1667	57.3333	63	27.8333	13.1667	54.3333		13.3333	1.83333	7	71.6667	0	60.6667		52	8.33333	5.5	7.16667	0	3.83333			1280	24	36	28	27	5	22
1290	19.3333	42.5	34.6667	88	66.6667	55.1667		0	0	8.66667	63.3333	4	15.1667		7.5	14.8333	2	0.666667	0	1.16667			1290	25	29	21	8	13	27
1300	90.8333	4.33333	68.3333	99.8333	89.5	39.1667		0	0	0	96.3333	21.3333	8.33333		64.1667	0	6	0	8	0			1300	11	34	18	13	1	20
1310	99.8333	8.66667	12.3333	45.3333	59.8333	84.6667		2.83333	0	0	54.1667	14.6667	0		45.3333	0	0.333333	0	8	0			1310	0	43	18	22	0	19
1320	99.8333	10.8333	30	10.1667	34.5	74		0	0	0	37.8333	20.3333	55.1667		36.5	0	6.5	0	0	0			1320	18	30	19	24	5	28
1330	99.8333	27	14.3333	28.5	76	97.8333		0	2.5	0	46	11	64.3333		17.3333	11.5	1.83333	0	1.5	0			1330	10	32	20	9	12	19
1340	99.8333	42.8333	30	90.6667	19.5	27.5		0	14.6667	0	84.5	0	63.5		8.66667	2.16667	0.666667	0	0	3.16667			1340	15	19	20	22	16	15
1350	99.8333	67.1667	11.3333	99.8333	99	53.6667		0	0.833333	0	43.6667	8.66667	12		19	13.1667	0	7.16667	0	0			1350	9	27	17	39	1	26
1360	93.8333	67.3333	50.8333	99.8333	86.1667	74.5		17.6667	21.6667	10.6667	99.8333	20.1667	38.6667		24.3333	2.83333	3	0	5	0			1360	17	31	24	22	3	22
1370	95.1667	48.5	37.6667	87.5	43.8333	90.1667		6.5	9.16667	0	92	19.6667	53		12.3333	3.5	5.83333	0	0	2.33333			1370	31	26	21	60	0	23
1380	99.8333	11.6667	42.1667	72	9.66667	58.5		0	0	2.5	27.8333	0	51.1667		16.1667	0	4.16667	0	0	6.66667			1380	27	31	21	26	0	17
1390	99	17.8333	16	99.8333	66.8333	55		46.6667	0	2.33333	71.5	0	48		23.3333	1.5	0	0	0	0			1390	0	23	48	21	0	20
1400	97.8333	45.5	52.6667	99.8333	95.8333	91.3333		55.5	0	20.3333	88.3333	76.3333	43		26	7	0.833333	0	0	0.166667			1400	0	79	14	32	7	31
1410	85.6667	16.8333	28.1667	99.8333	99.8333	28.3333		51.8333	0	0	98	15.5	64		47.3333	3.33333	4.33333	0	0	10.6667			1410	23	45	18	19	1	18
1420	77.5	17	92.5	99.8333	70.1667	97.6667		0	0	30.8333	9	47.8333	8.16667		28.8333	2.33333	22	2.33333	0	7.16667			1420	22	40	21	14	0	20
1430	99.8333	26.3333	61.6667	99.8333	30	31.1667		17.8333	0	40.1667	61.8333	12.8333	22.3333		29.6667	7.5	0	5.66667	0	15.5			1430	20	36	21	4	0	15
																						Day 2	0	31	34	22	21	0	17
																							10	42	19	45	34	14	15
																							20	89	0	25	6	17	21
																							30	33	3	29	0	14	15
																							40	41	0	30	0	7	12
																							50	19	0	42	0	25	14
																							60	31	40	16	27	8	20
																							70	26	20	25	13	7	20
																							80	10	0	27	5	2	20
																							90	0	0	24	14	0	23
																							100	25	14	20	0	0	18
																							110	27	24	35	7	0	13
																							120	25	46	32	23	0	17
																							130	22	15	44	56	19	4
																							140	8	22	20	7	7	10
																							150	0	8	31	0	0	24
																							160	5	36	31	0	0	10
																							170	30	19	23	0	0	17
																							180	33	25	37	0	7	10
																							190	21	23	24	22	0	26
																							200	23	19	31	4	0	3
																							210	13	0	27	0	6	23
																							220	0	4	29	0	16	19
																							230	0	43	32	0	16	12
																							240	7	38	16	0	41	10
																							250	24	35	21	0	30	11
																							260	0	4	28	5	0	22
																							270	0	0	19	1	0	12
																							280	25	0	19	0	0	26
																							290	20	0	24	0	0	20
																							300	0	7	26	0	0	16
																							310	0	42	21	54	0	9
																							320	4	29	32	0	0	9
																							330	8	33	24	0	0	42
																							340	8	41	17	0	0	3
																							350	0	26	25	0	0	0
																							360	0	32	27	13	0	0
																							370	24	39	35	15	8	0
																							380	13	28	25	6	0	0
																							390	0	39	26	0	0	0
																							400	0	47	57	2	0	0
																							410	14	32	35	14	0	0
																							420	34	36	23	15	0	0
																							430	0	43	28	0	0	0
																							440	0	39	21	0	0	3
																							450	0	36	25	0	0	49
																							460	3	37	25	0	0	3
																							470	29	36	29	0	0	0
																							480	0	37	31	0	0	0
																							490	0	46	21	0	0	27
																							500	0	33	27	0	7	0
																							510	6	30	20	19	0	0
																							520	8	29	24	14	0	0
																							530	0	32	30	4	15	0
																							540	0	31	23	0	0	0
																							550	8	35	28	0	0	0
																							560	29	30	22	9	0	0
																							570	13	44	12	16	0	3
																							580	0	33	29	49	0	17
																							590	0	33	56	0	0	16
																							600	2	40	41	20	6	27
																							610	17	33	48	0	8	41
																							620	0	34	33	0	0	15
																							630	0	29	22	0	0	29
																							640	13	30	29	0	0	15
																							650	13	35	23	8	0	24
																							660	1	36	18	0	0	3
																							670	22	37	24	0	0	9
																							680	8	40	20	8	0	10
																							690	0	49	19	0	0	17
																							700	10	35	28	0	0	5
																							710	11	37	24	29	0	0
																							720	16	51	19	0	0	9
																							730	26	35	45	1	0	18
																							740	34	39	32	17	17	25
																							750	29	40	26	20	4	14
																							760	37	40	52	15	11	21
																							770	35	33	27	14	2	22
																							780	28	37	38	20	11	16
																							790	25	39	34	21	0	14
																							800	21	35	38	19	10	33
																							810	50	35	18	25	6	15
																							820	29	37	29	25	12	14
																							830	22	71	18	23	8	18
																							840	16	28	43	20	5	21
																							850	20	34	24	24	1	11
																							860	32	33	28	27	5	10
																							870	21	35	28	27	16	18
																							880	16	46	23	27	7	17
																							890	22	35	72	28	8	17
																							900	15	36	70	20	7	14
																							910	22	37	95	29	5	14
																							920	35	37	63	26	5	16
																							930	23	36	64	25	9	20
																							940	0	39	53	19	9	22
																							950	13	42	34	22	13	22
																							960	20	31	24	26	9	20
																							970	23	28	26	24	11	23
																							980	20	34	25	29	8	25
																							990	34	33	43	26	4	15
																							1000	35	33	30	28	9	21
																							1010	26	33	33	27	8	25
																							1020	17	36	30	28	7	28
																							1030	24	23	48	21	6	17
																							1040	10	27	24	19	13	32
																							1050	25	35	22	18	27	14
																							1060	21	26	20	22	11	15
																							1070	24	30	27	24	12	21
																							1080	22	30	30	16	11	26
																							1090	15	21	27	23	12	21
																							1100	10	36	22	26	12	23
																							1110	0	29	22	21	17	21
																							1120	14	34	65	27	24	20
																							1130	25	28	34	20	10	21
																							1140	35	32	36	22	14	10
																							1150	44	26	32	22	16	14
																							1160	21	11	33	19	14	16
																							1170	23	0	13	22	8	9
																							1180	0	0	22	23	16	15
																							1190	7	10	25	22	9	13
																							1200	11	33	23	36	10	17
																							1210	32	37	25	45	8	13
																							1220	36	30	19	26	12	22
																							1230	16	29	22	26	10	16
																							1240	0	24	27	24	22	18
																							1250	0	27	33	24	4	17
																							1260	17	28	22	24	10	11
																							1270	46	27	36	24	13	15
																							1280	7	30	6	24	11	18
																							1290	6	28	32	22	14	12
																							1300	14	27	28	28	9	18
																							1310	26	29	25	21	13	18
																							1320	3	30	20	22	8	18
																							1330	10	30	22	31	12	14
																							1340	4	35	24	20	13	14
																							1350	1	25	25	26	18	17
																							1360	23	8	42	25	11	23
																							1370	20	0	25	18	16	18
																							1380	0	0	24	20	15	20
																							1390	12	4	40	27	12	25
																							1400	29	1	35	29	12	23
																							1410	24	0	26	26	16	18
																							1420	36	2	37	19	13	21
																							1430	13	2	28	19	12	20
																						Day 3	0	0	0	21	21	10	16
																							10	19	6	36	38	15	23
																							20	68	30	50	13	58	20
																							30	20	0	51	4	13	24
																							40	36	9	86	7	2	28
																							50	22	0	56	35	27	43
																							60	25	0	60	6	34	50
																							70	26	2	42	22	0	28
																							80	6	0	49	15	24	20
																							90	0	30	33	0	15	25
																							100	0	20	31	21	6	25
																							110	26	0	41	31	23	22
																							120	30	0	55	13	2	20
																							130	7	0	44	0	0	25
																							140	35	0	22	7	0	21
																							150	34	0	40	13	0	21
																							160	19	30	26	0	27	21
																							170	19	27	29	0	16	23
																							180	0	34	45	22	9	22
																							190	0	26	37	9	0	25
																							200	18	28	34	8	0	19
																							210	0	31	31	22	0	26
																							220	0	27	14	0	7	14
																							230	25	28	39	5	7	25
																							240	10	7	22	0	20	18
																							250	1	11	21	0	19	6
																							260	4	14	7	52	0	31
																							270	1	29	14	12	0	24
																							280	0	17	16	0	0	19
																							290	0	20	32	0	0	22
																							300	27	2	20	7	0	15
																							310	14	0	26	59	4	21
																							320	0	18	26	0	0	22
																							330	0	25	18	4	0	40
																							340	0	29	23	0	0	9
																							350	2	24	53	4	0	26
																							360	14	20	40	1	0	22
																							370	0	0	98	5	0	13
																							380	16	0	20	5	0	0
																							390	24	0	27	65	0	0
																							400	3	11	23	0	0	0
																							410	0	29	11	15	0	0
																							420	0	9	15	4	0	6
																							430	36	0	24	26	0	0
																							440	22	0	15	0	0	0
																							450	2	0	19	9	0	0
																							460	23	0	22	19	0	0
																							470	41	0	21	31	0	2
																							480	30	0	19	44	0	10
																							490	16	0	22	35	0	0
																							500	11	26	31	9	0	0
																							510	0	23	29	10	0	0
																							520	0	12	29	4	0	0
																							530	10	0	24	6	3	0
																							540	3	0	24	0	0	0
																							550	4	0	15	1	8	0
																							560	5	0	48	18	10	0
																							570	0	0	17	5	0	0
																							580	0	33	19	0	0	0
																							590	7	0	127	10	0	0
																							600	36	0	26	37	0	0
																							610	19	0	38	0	13	0
																							620	5	0	35	6	5	3
																							630	3	3	20	3	0	5
																							640	0	0	22	18	0	0
																							650	0	0	0	7	3	11
																							660	6	12	27	8	0	9
																							670	0	0	7	33	0	0
																							680	12	7	0	14	0	9
																							690	8	0	36	18	0	7
																							700	0	0	31	3	0	3
																							710	0	3	15	4	0	0
																							720	0	0	16	7	0	0
																							730	1	36	7	3	0	11
																							740	47	26	21	39	3	23
																							750	30	25	41	42	0	14
																							760	55	33	58	27	0	12
																							770	23	32	49	24	12	23
																							780	24	30	49	37	8	29
																							790	12	34	28	31	7	17
																							800	0	17	84	33	5	14
																							810	19	33	35	29	3	13
																							820	24	30	66	28	20	33
																							830	22	33	31	31	4	16
																							840	11	35	41	23	8	16
																							850	0	39	23	19	9	20
																							860	0	29	23	20	10	16
																							870	0	34	29	28	23	18
																							880	2	27	36	21	4	23
																							890	34	30	43	30	2	20
																							900	15	32	38	30	11	20
																							910	0	27	25	24	5	13
																							920	0	33	24	17	7	15
																							930	0	28	24	32	12	22
																							940	0	29	33	16	10	24
																							950	13	34	24	37	18	18
																							960	20	32	28	37	20	15
																							970	0	26	31	24	16	6
																							980	0	25	17	28	13	19
																							990	0	19	15	28	14	16
																							1000	7	30	19	37	13	16
																							1010	24	26	21	32	17	12
																							1020	21	30	22	30	18	19
																							1030	21	24	32	29	20	23
																							1040	0	30	25	27	12	13
																							1050	0	33	27	27	18	19
																							1060	0	32	20	22	17	24
																							1070	2	31	34	29	8	28
																							1080	14	21	23	30	16	19
																							1090	0	26	32	23	20	19
																							1100	0	4	24	16	20	23
																							1110	0	0	26	27	18	23
																							1120	0	19	34	22	19	19
																							1130	10	30	35	28	16	12
																							1140	19	29	27	27	24	22
																							1150	0	29	55	29	17	21
																							1160	0	32	34	33	18	25
																							1170	0	29	19	24	13	20
																							1180	4	29	30	23	14	18
																							1190	0	27	33	25	10	32
																							1200	0	20	37	25	18	29
																							1210	0	33	26	32	23	15
																							1220	0	27	39	19	21	18
																							1230	0	28	58	21	18	19
																							1240	6	31	35	22	17	26
																							1250	8	38	28	24	21	25
																							1260	12	30	31	20	18	18
																							1270	0	31	23	23	26	28
																							1280	2	0	25	23	16	15
																							1290	3	4	42	20	25	15
																							1300	0	0	29	22	16	22
																							1310	5	0	29	28	19	31
																							1320	4	0	32	29	29	24
																							1330	13	0	33	19	17	24
																							1340	13	0	46	26	19	20
																							1350	0	0	27	21	20	21
																							1360	0	0	26	19	7	33
																							1370	0	0	39	23	21	15
																							1380	19	0	30	30	19	23
																							1390	22	5	30	26	35	17
																							1400	17	33	24	19	19	20
																							1410	5	23	38	19	24	25
																							1420	0	32	29	38	31	19
																							1430	20	21	35	29	16	15
																						Day 4	0	18	0	86	21	18	23
																							10	23	1	40	20	17	30
																							20	27	0	41	24	17	31
																							30	10	0	39	5	116	31
																							40	29	0	56	8	18	29
																							50	15	0	38	5	34	31
																							60	1	29	35	54	4	17
																							70	0	25	61	38	0	22
																							80	25	3	56	16	25	37
																							90	35	0	69	0	23	24
																							100	3	0	45	4	9	25
																							110	16	0	35	26	5	18
																							120	11	2	51	19	0	31
																							130	0	0	34	27	22	25
																							140	0	0	85	5	25	24
																							150	12	39	65	0	25	16
																							160	22	19	50	0	6	26
																							170	6	22	51	19	0	26
																							180	0	0	51	0	17	18
																							190	0	0	63	4	0	20
																							200	0	0	44	0	0	52
																							210	0	0	38	0	11	19
																							220	9	3	34	0	0	21
																							230	17	23	57	0	0	22
																							240	0	28	39	5	0	12
																							250	0	10	49	26	10	19
																							260	3	0	74	4	18	18
																							270	0	0	99	0	0	8
																							280	0	0	55	0	0	9
																							290	0	0	55	0	6	16
																							300	13	0	60	0	13	20
																							310	3	0	38	0	7	9
																							320	0	10	83	10	17	44
																							330	0	0	45	0	0	13
																							340	0	0	75	0	8	11
																							350	15	0	43	0	46	11
																							360	0	0	62	0	0	10
																							370	0	20	64	19	0	16
																							380	0	33	53	8	0	15
																							390	0	15	51	0	22	9
																							400	9	0	39	0	0	13
																							410	1	0	36	2	103	8
																							420	0	0	88	1	0	39
																							430	0	0	60	3	18	30
																							440	1	0	44	0	10	0
																							450	3	33	42	0	0	24
																							460	0	0	38	6	0	5
																							470	0	0	74	0	0	0
																							480	0	28	58	0	3	4
																							490	13	0	83	18	0	10
																							500	0	0	73	2	8	0
																							510	0	0	106	0	3	0
																							520	0	0	30	5	0	0
																							530	0	0	30	3	0	0
																							540	6	0	64	4	0	32
																							550	0	5	44	41	0	0
																							560	0	17	63	0	4	5
																							570	10	0	75	0	0	22
																							580	3	0	56	0	0	16
																							590	12	0	97	8	0	0
																							600	0	0	75	5	0	0
																							610	0	1	21	0	0	0
																							620	6	0	10	0	5	2
																							630	0	0	0	0	0	0
																							640	7	5	6	0	0	0
																							650	3	44	39	3	0	3
																							660	6	0	8	5	0	4
																							670	0	0	0	0	0	0
																							680	0	0	100	5	15	0
																							690	4	9	44	0	0	9
																							700	16	0	61	0	0	0
																							710	26	7	42	2	0	0
																							720	0	0	1	4	0	0
																							730	1	2	0	0	16	0
																							740	33	40	37	0	0	25
																							750	18	36	49	39	0	24
																							760	25	38	28	23	0	9
																							770	34	35	49	28	30	20
																							780	34	33	40	29	4	9
																							790	28	31	45	28	0	20
																							800	26	33	78	37	0	13
																							810	11	31	66	23	17	11
																							820	24	36	44	28	14	16
																							830	32	28	28	15	31	9
																							840	33	33	31	21	0	8
																							850	38	43	37	13	0	8
																							860	22	41	20	26	20	16
																							870	25	41	52	33	23	7
																							880	19	31	26	31	11	10
																							890	41	41	30	36	12	10
																							900	47	29	34	36	16	19
																							910	18	36	13	22	21	12
																							920	3	37	23	32	14	14
																							930	22	30	24	38	20	25
																							940	8	38	51	35	15	8
																							950	19	26	26	21	19	13
																							960	26	34	24	28	10	11
																							970	22	34	32	31	21	22
																							980	20	42	20	37	25	3
																							990	8	40	42	29	21	10
																							1000	29	35	24	29	16	13
																							1010	17	28	13	25	19	13
																							1020	8	34	21	29	19	14
																							1030	24	26	33	30	19	12
																							1040	30	35	19	27	23	14
																							1050	22	39	19	29	22	15
																							1060	17	48	30	22	17	17
																							1070	0	33	15	33	22	13
																							1080	30	33	13	24	22	13
																							1090	26	37	11	30	17	15
																							1100	2	27	31	24	16	20
																							1110	11	30	27	36	30	20
																							1120	11	28	30	29	22	10
																							1130	17	25	25	26	28	13
																							1140	23	32	26	16	21	9
																							1150	19	24	40	37	25	19
																							1160	0	35	12	17	26	17
																							1170	6	40	50	24	18	16
																							1180	11	33	35	25	29	17
																							1190	6	34	31	29	19	23
																							1200	5	35	20	22	24	20
																							1210	8	31	17	32	27	26
																							1220	0	32	16	35	19	23
																							1230	13	33	23	40	24	25
																							1240	15	34	31	31	19	16
																							1250	5	32	12	60	25	15
																							1260	19	29	20	32	19	21
																							1270	25	29	26	39	18	23
																							1280	21	28	20	37	21	14
																							1290	10	29	20	43	16	17
																							1300	13	29	19	34	26	14
																							1310	21	32	22	55	12	24
																							1320	3	26	27	44	5	20
																							1330	5	33	28	60	17	16
																							1340	23	33	26	36	24	18
																							1350	9	7	28	45	28	16
																							1360	21	11	30	33	26	18
																							1370	22	9	33	48	16	18
																							1380	9	10	25	46	25	20
																							1390	20	20	22	50	21	22
																							1400	25	40	26	42	4	20
																							1410	23	32	32	29	21	24
																							1420	32	32	27	36	31	24
																							1430	28	20	32	33	18	19
																						Day 5	0		0	27	35	23	22
																							10		0	25	54	20	41
																							20		0	49	23	27	31
																							30		0	46	10	88	40
																							40		17	21	0	2	26
																							50		31	28	8	7	21
																							60		6	23	43	3	11
																							70		0	86	0	36	27
																							80		0	66	8	4	25
																							90		0	73	21	0	14
																							100		0	65	6	2	25
																							110		0	28	0	28	36
																							120		0	24	11	2	26
																							130		18	27	25	0	27
																							140		9	87	16	0	27
																							150		0	51	4	22	31
																							160		0	55	0	24	22
																							170		0	46	0	0	31
																							180		0	28	27	0	22
																							190		0	54	36	0	23
																							200		0	63	12	42	25
																							210		0	82	0	26	31
																							220		0	76	17	0	22
																							230		24	61	14	0	25
																							240		20	69	0	0	24
																							250		23	36	1	11	11
																							260		14	66	7	0	11
																							270		32	17	17	0	17
																							280		29	36	0	0	15
																							290		34	89	0	0	13
																							300		32	87	0	0	20
																							310		34	70	9	0	10
																							320		38	79	0	0	19
																							330		33	116	0	22	21
																							340		26	117	0	0	16
																							350		27	105	0	8	17
																							360		31	14	0	0	18
																							370		30	22	10	8	10
																							380		28	74	0	7	17
																							390		35	48	0	0	11
																							400		28	56	4	0	26
																							410		37	6	0	0	5
																							420		31	0	11	0	1
																							430		32	0	0	0	16
																							440		28	46	6	0	0
																							450		30	17	0	0	17
																							460		33	0	0	11	10
																							470		36	16	0	25	0
																							480		25	62	8	0	0
																							490		36	64	0	0	0
																							500		23	34	0	0	4
																							510		30	20	3	0	10
																							520		30	24	6	0	15
																							530		39	0	0	58	0
																							540		32	15	9	12	0
																							550		27	47	0	0	3
																							560		37	99	31	22	13
																							570		34	57	0	7	0
																							580		29	17	0	5	0
																							590		34	0	1	0	7
																							600		19	17	2	0	17
																							610		35	22	0	0	26
																							620		37	46	2	0	25
																							630		36	52	0	0	46
																							640		32	52	0	9	16
																							650		38	48	6	0	12
																							660		30	81	41	0	11
																							670		47	42	3	0	0
																							680		27	27	0	0	0
																							690		37	25	8	0	0
																							700		25	44	3	8	0
																							710		38	49	28	0	5
																							720		35	38	0	0	0
																							730		33	62	0	0	0
																							740		39	28	34	35	19
																							750		35	34	24	4	27
																							760		41	35	34	0	20
																							770		35	27	35	0	17
																							780		37	31	33	16	18
																							790		31	33	29	12	16
																							800		36	75	20	11	16
																							810		36	195	36	0	36
																							820		33	113	26	29	27
																							830		44	106	32	25	25
																							840		33	61	30	5	27
																							850		32	53	25	26	17
																							860		37	84	27	22	28
																							870		51	38	29	22	20
																							880		36	53	24	24	18
																							890		29	41	28	34	24
																							900		46	44	28	24	19
																							910		29	39	20	27	19
																							920		23	28	49	25	25
																							930		0	37	27	21	23
																							940		0	32	32	32	20
																							950		6	24	28	31	21
																							960		37	32	26	28	24
																							970		33	33	38	31	15
																							980		32	30	38	29	9
																							990		30	28	38	26	24
																							1000		34	25	40	21	34
																							1010		30	17	40	26	30
																							1020		11	26	32	19	30
																							1030		0	31	47	21	24
																							1040		0	29	42	28	23
																							1050		0	47	39	38	20
																							1060		0	38	36	34	20
																							1070		0	35	42	29	23
																							1080		0	38	27	26	23
																							1090		28	32	43	17	22
																							1100		28	36	43	27	31
																							1110		26	31	43	27	22
																							1120		32	38	44	26	26
																							1130		33	46	35	29	23
																							1140		29	22	40	36	13
																							1150		47	23	38	33	20
																							1160		29	44	28	26	34
																							1170		29	37	43	33	21
																							1180		22	35	46	38	29
																							1190		0	34	30	30	22
																							1200		0	28	19	36	31
																							1210		0	36	17	31	22
																							1220		0	27	18	32	19
																							1230		0	31	20	30	31
																							1240		10	27	27	29	24
																							1250		33	29	22	37	23
																							1260		28	36	19	28	22
																							1270		30	37	35	28	20
																							1280		28	42	34	33	16
																							1290		27	37	23	23	19
																							1300		15	28	47	37	19
																							1310		0	42	53	32	26
																							1320		0	41	29	27	12
																							1330		0	31	37	27	18
																							1340		0	36	27	35	34
																							1350		0	47	28	4	22
																							1360		0	63	27	25	20
																							1370		0	41	35	21	23
																							1380		0	39	12	16	32
																							1390		0	36	25	19	21
																							1400		0	49	33	29	22
																							1410		0	18	21	24	25
																							1420		42	39	29	21	28
																							1430		26	37	39	0	33
																						Day 6	0		3	62	32	25	22
																							10		0	69	40	24	30
																							20		0	61	15	33	35
																							30		0	51	13	23	24
																							40		0	35	30	0	38
																							50		0	38	28	21	20
																							60		0	49	0	15	41
																							70		0	63	20	8	30
																							80		0	56	27	30	25
																							90		0	57	16	37	32
																							100		0	49	17	11	29
																							110		15	25	32	0	30
																							120		0	38	35	6	25
																							130		0	43	55	23	25
																							140		0	41	52	0	25
																							150		0	44	16	0	32
																							160		0	16	8	12	21
																							170		0	126	11	3	22
																							180		0	87	13	0	23
																							190		16	58	0	0	35
																							200		18	80	5	0	31
																							210		0	41	11	15	25
																							220		0	53	64	1	22
																							230		0	78	0	0	13
																							240		0	54	0	0	18
																							250		0	67	37	0	15
																							260		0	52	3	0	16
																							270		0	42	12	0	21
																							280		0	49	0	0	11
																							290		0	96	5	0	21
																							300		0	42	12	12	16
																							310		0	64	44	0	14
																							320		0	55	12	0	26
																							330		2	39	6	0	18
																							340		0	39	0	0	17
																							350		0	30	1	0	15
																							360		0	43	6	0	12
																							370		11	54	12	0	16
																							380		60	53	0	0	19
																							390		14	56	10	0	17
																							400		0	31	2	7	13
																							410		0	54	0	0	13
																							420		0	60	12	0	17
																							430		0	38	0	0	48
																							440		48	41	3	0	36
																							450		11	39	5	0	16
																							460		0	38	1	0	23
																							470		0	47	0	0	14
																							480		0	39	5	0	8
																							490		0	24	0	0	10
																							500		0	1	28	11	20
																							510		0	19	13	0	4
																							520		2	58	0	0	2
																							530		0	44	7	0	0
																							540		0	0	1	0	24
																							550		4	40	11	0	19
																							560		0	42	4	0	4
																							570		0	39	0	0	0
																							580		0	4	0	0	0
																							590		5	3	3	0	25
																							600		0	8	13	0	5
																							610		0	0	7	0	0
																							620		0	0	0	0	0
																							630		0	5	9	3	8
																							640		0	14	13	27	0
																							650		3	114	7	0	23
																							660		4	6	54	0	9
																							670		22	48	9	0	3
																							680		0	43	6	0	9
																							690		0	30	0	0	9
																							700		0	5	7	5	0
																							710		17	1	19	0	31
																							720		0	54	4	0	15
																							730		37	52	6	0	0
																							740		36	47	62	0	6
																							750		34	40	14	0	23
																							760		33	42	41	0	29
																							770		33	36	33	14	16
																							780		0	37	22	7	16
																							790		0	45	32	12	19
																							800		0	36	38	34	13
																							810		0	63	37	27	18
																							820		0	73	29	25	14
																							830		30	150	23	10	25
																							840		63	75	34	13	21
																							850		34	69	24	29	15
																							860		35	149	38	29	20
																							870		19	127	25	28	20
																							880		0	129	23	33	13
																							890		0	136	28	34	22
																							900		0	148	46	23	32
																							910		50	103	29	30	19
																							920		35	86	44	15	26
																							930		26	82	38	23	21
																							940		34	79	30	28	31
																							950		36	148	33	31	19
																							960		20	105	31	31	11
																							970		0	81	41	27	0
																							980		0	77	30	39	16
																							990		0	52	40	24	35
																							1000		0	110	33	28	31
																							1010		0	113	34	25	21
																							1020		0	89	31	35	20
																							1030		0	88	33	22	9
																							1040		0	108	34	23	19
																							1050		0	68	33	31	19
																							1060		0	78	35	26	17
																							1070		24	71	38	26	16
																							1080		39	31	27	28	18
																							1090		5	80	39	27	17
																							1100		0	62	14	30	10
																							1110		0	71	8	28	12
																							1120		0	74	21	28	20
																							1130		0	70	27	31	25
																							1140		0	46	38	29	15
																							1150		0	73	24	36	19
																							1160		0	46	36	22	29
																							1170		0	46	36	27	18
																							1180		0	55	23	28	14
																							1190		8	69	30	36	16
																							1200		9	47	32	36	15
																							1210		0	47	31	29	36
																							1220		0	61	53	28	22
																							1230		0	52	40	28	20
																							1240		0	51	26	29	3
																							1250		0	45	35	25	16
																							1260		0	48	41	32	14
																							1270		0	32	40	25	24
																							1280		0	56	46	30	15
																							1290		7	52	45	24	20
																							1300		0	61	39	22	18
																							1310		0	68	40	37	25
																							1320		0	35	41	31	20
																							1330		0	62	42	27	21
																							1340		0	76	52	25	11
																							1350		0	48	13	29	10
																							1360		0	42	33	28	15
																							1370		0	63	36	21	9
																							1380		39	47	37	34	11
																							1390		5	49	47	37	8
																							1400		4	44	37	28	11
																							1410		0	33	47	25	9
																							1420		0	40	52	14	14
																							1430		16	50	30	28	15
																						Day 7	0		3	10	33	32	24
																							10		0	47	51	30	20
																							20		0	33	20	37	19
																							30		0	56	15	16	30
																							40		0	37	11	33	24
																							50		0	57	14	33	24
																							60		0	45	53	29	33
																							70		0	33	27	30	21
																							80		0	44	26	29	15
																							90		0	35	1	4	21
																							100		0	32	3	0	23
																							110		15	32	16	31	11
																							120		0	11	6	21	16
																							130		0	44	2	21	30
																							140		0	31	0	22	26
																							150		0	26	34	0	16
																							160		0	64	9	27	29
																							170		0	42	0	8	6
																							180		0	36	0	0	6
																							190		16	52	5	0	19
																							200		18	46	4	1	19
																							210		0	17	9	17	10
																							220		0	20	0	0	32
																							230		0	18	1	0	25
																							240		0	34	5	15	58
																							250		0	21	15	0	17
																							260		0	22	28	0	38
																							270		0	27	9	0	27
																							280		0	31	0	0	21
																							290		0	36	2	0	41
																							300		0	31	0	3	28
																							310		0	26	13	27	28
																							320		0	37	2	0	19
																							330		2	50	3	0	21
																							340		0	31	14	0	11
																							350		0	27	0	0	26
																							360		0	132	3	0	25
																							370		11	41	7	0	20
																							380		60	24	0	0	18
																							390		14	59	4	0	19
																							400		0	46	5	0	18
																							410		0	75	0	0	8
																							420		0	29	14	0	26
																							430		0	23	8	0	21
																							440		48	20	0	0	30
																							450		11	9	5	0	15
																							460		0	33	0	0	20
																							470		0	27	0	0	19
																							480		0	56	11	0	68
																							490		0	18	0	0	16
																							500		0	43	3	0	5
																							510		0	40	21	0	0
																							520		2	38	0	0	0
																							530		0	31	14	0	0
																							540		0	77	6	0	8
																							550		4	142	0	8	5
																							560		0	7	16	0	0
																							570		0	78	1	0	14
																							580		0	54	6	0	0
																							590		5	38	7	0	25
																							600		0	25	0	0	7
																							610		0	50	0	0	17
																							620		0	52	0	0	7
																							630		0	36	3	0	1
																							640		0	31	21	0	4
																							650		3	40	12	0	0
																							660		4	44	5	0	0
																							670		22	46	1	0	5
																							680		0	44	11	0	7
																							690		0	101	3	18	18
																							700		0	86	2	2	29
																							710		17	57	46	0	14
																							720		0	54	1	0	25
																							730		37	42	0	0	65
																							740		36	33	51	8	4
																							750		34	22	41	0	5
																							760		33	28	43	0	26
																							770		33	16	37	0	16
																							780		0	41	42	0	15
																							790		0	29	52	20	10
																							800		0	48	47	14	19
																							810		0	88	30	0	13
																							820		0	24	40	0	9
																							830		30	41	45	37	13
																							840		63	32	31	15	4
																							850		34	36	11	0	16
																							860		35	28	42	0	14
																							870		19	27	18	22	9
																							880		0	28	63	27	17
																							890		0	40	40	28	23
																							900		0	32	50	32	10
																							910		50	49	36	28	22
																							920		35	30	24	38	12
																							930		26	18	30	37	16
																							940		34	31	30	20	11
																							950		36	35	48	40	7
																							960		20	25	36	26	10
																							970		0	21	41	28	15
																							980		0	51	39	31	11
																							990		0	25	32	27	22
																							1000		0	27	43	32	19
																							1010		0	29	44	30	23
																							1020		0	26	43	25	16
																							1030		0	22	67	34	17
																							1040		0	43	34	37	21
																							1050		0	27	41	28	9
																							1060		0	18	47	33	15
																							1070		24	50	42	33	13
																							1080		39	33	35	35	22
																							1090		5	20	43	30	22
																							1100		0	15	43	30	9
																							1110		0	20	26	29	16
																							1120		0	29	29	32	17
																							1130		0	16	45	32	26
																							1140		0	27	40	39	9
																							1150		0	55	28	37	9
																							1160		0	60	36	23	12
																							1170		0	31	38	31	15
																							1180		0	48	30	36	24
																							1190		8	0	46	31	26
																							1200		9	19	46	26	16
																							1210		0	19	53	32	20
																							1220		0	44	30	29	5
																							1230		0	64	58	32	12
																							1240		0	31	62	31	20
																							1250		0	0	53	32	21
																							1260		0	17	45	29	25
																							1270		0	17	39	23	27
																							1280		0	23	43	36	10
																							1290		7	4	37	36	22
																							1300		0	20	39	35	23
																							1310		0	51	51	30	23
																							1320		0	47	42	32	26
																							1330		0	11	62	32	19
																							1340		0	44	27	33	25
																							1350		0	61	41	27	24
																							1360		0	50	45	37	20
																							1370		0	10	39	28	19
																							1380		39	39	37	31	20
																							1390		5	10	45	31	24
																							1400		4	30	69	30	16
																							1410		0	56	51	35	8
																							1420		0	28	39	21	14
																							1430		16	40	63	31	23

## Sheet: S2 Fig
		Nocturnal caste-specific activity (%)
Forager ad libitum	#1	41.7053
	#2	52.3341
	#3	24.2738
	#4	39.8483
	#5	31.5708
	#6	19.6
	#7	39.1316
	#8	48.3846
Forager Daytime	#1	32.4233
	#2	46.4757
	#3	38.9904
	#4	8.55524
	#5	50.6558
	#6	44.1615
	#7	23.4296
	#8	33.9513
	#9	41.4336
	#10	39.5229
	#11	23.0947
	#12	17.7517
Forager Nighttime	#1	72.0253
	#2	52.1559
	#3	46.4456
	#4	54.4974
	#5	75.3218
	#6	70.221
	#7	72.235
	#8	63.675
	#9	46.371
	#10	60.3175
	#11	52.7958
	#12	70.717
Nurse ad libitum	#1	45.3052
	#2	49.6826
	#3	58.2564
	#4	52.232
	#5	55.6472
	#6	48.228
	#7	66.3752
	#8	50.3657
	#9	56.32
	#10	45.133
	#11	45.724
	#12	33.0947
Nurse Daytime	#1	42.8564
	#2	45.889
	#3	36.8073
	#4	54.4709
	#5	57.6512
	#6	37.8654
	#7	36.4278
	#8	50.5155
	#9	48.1236
	#10	51.5978
	#11	30.2212
	#12	64.2151
	#13	37.3627
Nurse Nighttime	#1	44.5363
	#2	48.7746
	#3	65.4819
	#4	68.6419
	#5	73.53
	#6	54.0066
	#7	53.1789
	#8	48.0125
	#9	42.2862
	#10	48.9967
	#11	59.7656
	#12	53.5081

[truncated: 1 more sheets: S3 Fig]
